# Supplementary material for: Intraspecific variation in a predator changes intertidal community through effects on a foundation species
Source: Ecol Evol. 2023 Jun 6;13(6):e10131. doi: 10.1002/ece3.10131 (PMC10244894; doi:10.1002/ece3.10131)
Supplement: Supplementary file 2 — Data S1. [file ECE3-13-e10131-s005.csv]

cage	trtmnt	Acanthinucella spirata	Adula diegensis	algae	Amage auricula	amphipod	annelid	Anthopleura	Assiminea californica	Chaetopterus	Chlorostoma funebralis	Cirolana	clam	Cyanoplax dentiens	Cyanoplax hartwegii	Epitonium tinctum	Eulithidium pulloides	Halosydna brevisetosa	Harfordia	Idotea	Lacuna	Limonia marmorata	Littorina	Lottia	Modiolus	Mopalia muscosa	Neolepton	Nereis	Nuttalina californica	Pachygrapsus crassipes	Pagurus	Petrolisthes cinctipes	Phascolosoma agassizii	Pseudoalloioplana	Pugettia	Pycnogonida	Septifer bifurcatus	Serpula	unknown Cerithioidea	unknown Littorinidae	unknown snail 1
A03	CC	0.0452	0	17.9804	0	0.0525	0.055	1.4097	0.002	0	13.2914	0	0.0313	0	0.0036	0	0	0	0	0.0027	0.0826	0	1.3833	1.5436	0	0.303	0	1.2882	0	4.9745	0	0.0048	0	0	0	0	3.6161	0	0	0	0
A04	LOM	0.2146	0	0.445	0	0.0082	0.4215	3.3583	0	0	34.7129	0	0.04	0	0	0	0	0	0	0	0	0	0.1784	0.8119	0	0	0	0	0	2.5575	0	0.0786	0	0	0.0392	0	1.2959	0	0	0	0
A05	SOB	0	0	0.9309	0	0.012	0.0033	0.7372	0	0	11.8781	0	0	0	0	0.0122	0	0	0	0.0012	0.0165	0	0.6895	1.4315	0	0	0	1.6183	0	3.6703	0.0026	0	0	0	0	0	0	0	0	0	0
A06	HOP	0	0	1.1793	0	0.009	0	4.6285	0	0	17.7309	0	0	0	0	0	0.0163	0	0	0	0	0	0.4732	2.1554	0	0	0	1.5945	0	2.3784	0	0	0	0	0	0	0	0	0	0	0
A07	LOM	0	0	0.7704	0	0.0095	0.006	2.079	0	0	19.3589	0	0	0	0	0	0.0115	0	0	0	0	0	0.2127	2.4507	0	0	0	0.7025	0	4.8846	0	0	0	0	0	0	0	0.0097	0	0	0
A08	CC	0.2233	0	0.5412	0	0.0207	0.1082	2.7748	0	0	36.9786	0.0076	0	0	0	0	0	0	0	0	0.042	0	1.3197	1.391	0	0	0	0.1814	0	4.3062	0.0403	0	0	0	0	0.0017	0	0	0	0	0
A09	LOM	0	0	0.2896	0	0.0163	0	1.2942	0	0.0293	30.5099	0.0287	0	0	0	0	0	0	0	0.0026	0	0	0.4217	1.8176	0.7024	0	0	1.3284	0	6.7351	0	0	0	0	0	0	0	0.0063	0	0	0
A10	HOP	0.0483	0	0.0147	0	0.0142	0.0694	2.0689	0	0	21.5066	0	0	0	0	0	0	0	0	0	0.0374	0	1.1391	3.4667	0	0	0	0.8461	0	4.7995	0	0	0	0	0	0	0.1026	0.0229	0.0344	0	0
A11	CC	0	0	0.1033	0	0.0081	0	1.7461	0	0	19.4381	0	0.0036	0	0	0	0.006	0	0	0.0059	0.0178	0	0.5068	1.0285	0	0	0	0.0284	0	6.1934	0	0	0	0	0	0	0	0	0	0	0
A12	SOB	0.2867	0.0057	0.5945	0	0.0125	0.0748	1.0317	0	0.0391	8.7738	0	0	0	0	0.0275	0	0	0	0	0.0287	0	1.098	2.0186	0	0	0.002	1.2381	1.5245	2.3771	0	0	0	0	0	0.0028	0	0	0	0	0
A13	LOM	0	0	1.1617	0	0.011	0.0184	0.8032	0	0	16.3999	0.146	0	0	0.444	0	0	0	0	0.1013	0.01	0	0.8716	0.96	0	0	0	0.637	0	2.6193	0	0	0.0791	0	0	0	0	0.0789	0	0	0
A14	CC	0	0	1.3235	0	0.0158	0	0.5684	0.0017	0	13.3258	0.0232	0	0	0	0	0	0	0	0.0213	0.0514	0	3.0326	0.9476	0	0.2172	0	0.0264	0	1.2005	0	0	0	0	0	0	0	0	0	0	0
A15	SOB	0	0	0.3896	0	0.0438	0	0.4661	0	0	15.7189	0.0675	0	0	0	0	0	0	0	0	0	0	0.6241	0.9412	0	0	0	0	0	1.6323	0	0	0	0	0	0	0	0.0045	0	0	0
A16	HOP	0	0	0	0	0.0231	0	0.7215	0	0	25.4166	0	0	0	0	0	0	0	0	0.0077	0	0	0.4431	2.3129	0	0	0	0.3853	0	1.4723	0	0	0	0	0	0	0.1506	0	0	0	0
B03	HOP	0	0	5.0242	0	0.1049	0.0848	3.0433	0	0	10.6893	0.0205	0	0	0	0.0082	0	0	0	0.015	0.0297	0	0.8626	2.5777	0	0	0	0.2772	0	2.4497	0	0	0.008	0	0	0	0	0	0	0	0
B04	SOB	0.0235	0	0.766	0.0097	0.091	0.0397	2.0499	0	0	17.7629	0.006	0	0	0	0	0	0	0	0	0.0935	0	1.5938	1.6096	0	0	0	1.7832	0	1.2011	0	0.3828	0	0	0	0	0.3459	0	0	0	0
B05	LOM	0.4173	0	1.7318	0	0.0038	0.0477	0	0	0	5.986	0	0	0	0	0	0	0	0	0	0.0694	0	1.6099	1.7511	0	0	0	0.8466	0	1.2703	0	0	0	0	0.01	0	0.9065	0	0	0	0.032
B06	CC	0	0	3.7627	0	0.0102	0.0055	1.5244	4.00E-04	0	11.2779	0.0328	0.004	0	0	0.0164	0	0	0	0	0.1076	0	0.5402	1.08	0	0	0	0.8469	0	1.8318	0	0	0	0	0	0	0.0516	0.0014	0	0	0
B07	SOB	0	0	0.7933	0	0.0224	0.0545	0.4162	0.0022	0	11.6023	0	0.0031	0	0	0	0	0	0	0	0.0399	0	1.4005	2.1294	0	0	0	0.4052	0	2.5255	0	0	0.1508	0	0	0	0.7797	0.0076	0	0.0174	0
B08	HOP	0.2698	0	1.4681	0	0.0364	0.0586	0.3932	0.0064	0	21.881	0.0524	0.9711	0	0	0	0	0	0.0261	0	0.122	0	1.9434	4.3676	0	0	0	2.1729	0	2.2445	0	0	0.0748	0	0	0	0.7755	0	0	0.0055	0
B09	CC	0	0	0	0	0.006	0	2.8836	0	0.1559	26.3332	0	0.0019	0.0011	0	0.0321	0.0047	0	0	0	0.0294	0	1.1476	1.0948	0	0	0	0	0	7.0113	0	0	0	0	0	0	3.8102	0	0	0.022	0
B10	SOB	0.0623	0	0	0	0.0141	0.0042	0.8123	0	0	11.9957	0	0	0	0	0	0	0	0	0.0331	0.0018	0	1.8449	1.1716	0	0	0	1.0674	0	2.4948	0	0	0.0442	0	0	0	0	0	0	0	0
B11	LOM	0	0	2.3607	0	0.0133	0.011	1.2554	0.0059	0	12.7097	0	0	0	0	0	0.0063	0	0	0	0.024	0	1.2547	1.7688	0	0	0	0.3972	0	3.1949	0	0	0	0	0	0	0	0	0	0	0
B12	HOP	0.7969	0	0	0	0.0766	0.0827	2.3921	0	0	9.058	0.017	0	0	0	0	0.0094	0	0	0	0.0238	0	1.8603	1.1677	0	0	0	1.7787	0	1.2872	0	0	0	0	0	0	0	0.011	0	0	0
B13	HOP	0	0	0.1234	0	0.0177	0.0186	0.7	0.0011	0	16.551	0	0	0	0	0	0.0073	0	0	0	0.009	0	0.6947	0.8981	0	0	0	0	0	2.3703	0	0	0	0	0	0	0	0.0134	0	0	0
B14	SOB	0.0586	0	0.8336	0	0.004	0	2.308	0.0065	0	29.1492	0	0.0011	0	0	0	0	0.0759	0	0	0.0424	0	1.0168	0.9988	0	0	0	0.0387	0	0.8089	0	0	0	0	0	0	0	0	0	0	0
B15	LOM	0	0	0.497	0	3.00E-04	0.0047	6.0208	0	0	14.8194	0	0	0	0.3061	0	0	0	0	0	0	0	0.6658	1.32	0	0	0	1.5173	0	2.2335	0.3252	0	0	0	0	0	0	0	0	0	0
B16	CC	0	0	4.8147	0	0.0013	0.1161	0.4181	3.00E-04	0	8.846	0.0776	0.0132	0	0	0	0	0	0	0	0.0212	0.0056	0.8839	0.451	0.1249	0	0	0	0	3.5034	0	0	0	0	0	0	0.3538	0.0039	0	0	0
C13	CC	0	0	0	0	0.0193	0	0.2292	0.0011	0	8.7581	0.0093	0	0	0	0	0	0	0	0	0.0069	0	1.6579	0.9152	0	0	0	0.0498	0	2.5444	0	0.0048	0	0	0	0	0	0	0	0	0
C14	HOP	0	0	0	0	0.0017	0.0404	0.2331	0.015	0	11.1514	0.0286	0.0565	0	0	0	0	0	0	0	0.2325	0	1.2855	0.2968	0	0	0	1.5872	0	1.0378	0	0	0	0	0	0	0.1631	0	0	0	0
C15	LOM	0	0	0	0	0.0096	0.0825	1.1607	0	0	13.9193	0.0589	0	0	0	0	0	0	0	0	0	0	0.9205	0.7681	0.1001	0	0	0.3752	0	3.4567	0	0.3534	0	0.0095	0	0	0	0	0	0	0
C16	SOB	0	0	2.8261	0	0	0.0324	0.3358	0	0	10.0375	0.104	0.0107	0	0	0	0	0	0	0	0.0152	0.0063	0.6902	0.5982	0	0	0	0.3474	0	0.5871	0	0	0	0	0	0.0053	0	0	0	0	0
