# Supplementary material for: Intraspecific variation in a predator changes intertidal community through effects on a foundation species
Source: Ecol Evol. 2023 Jun 6;13(6):e10131. doi: 10.1002/ece3.10131 (PMC10244894; doi:10.1002/ece3.10131)
Supplement: Supplementary file 3 — Data S2. [file ECE3-13-e10131-s003.csv]

site	cage	start.length	start.wetmass.nolabel	start.wetmass.label	end.length	dead	end.wetmass.label	notes	replacement
HOP	A06	23.65	2.47	2.34	23.33	0	2.26		0
HOP	A06	23.39	2.37	2.31	22.67	0	2.11	eroded shell	0
HOP	A06	24.38	2.26	2.19	22.84	0	2.01		0
HOP	A06	22.69	1.9	1.9	22.23	0	1.53	exrtra?
HOP	A06	24.47	2.4	2.41	26.61	0	3.22		1
HOP	A06				26.75	0	3.32		1
HOP	A10	22.69	2.2	2.19	24.39	0	2.39	very small body	1
HOP	A10	25.81	2.59	2.55	25.47	0	3.04	very small body	1
HOP	A10	24.86	2.59	2.6	24.36	0	2.62	maybe #13	0
HOP	A10	25.26	2.85	2.88	24.52	1			0
HOP	A10	24.43	2.35	2.37	23.44	0	2.16	very small body	0
HOP	A16	25.07	2.4	2.27	26.86	0	3.08	24?	0
HOP	A16	23.24	2.14	2.16	22.78	0	1.93	71	0
HOP	A16	25.29	3.04	2.96	23.39	0	2.09	30?	1
HOP	A16	24.42	2.42	2.4	24.5	0	2.49	36	0
HOP	A16	24.51	2.64	2.64	24.26	0	2.49	_3	0
HOP	B03	22.68	2.06	2.08	22.2	0	1.8	very small body	0
HOP	B03	25.8	3.01	2.95	25.46	0	2.84		0
HOP	B03	24.21	2.29	2.25	24.72	0	2.48	found in B8? No maybe we read the number wrong or accidentally made two 49s?	0
HOP	B03	23.22	1.94	1.89	22.57	0	1.75	very small body	0
HOP	B03	24.52	2.7	2.68	24.16	0	2.48	small body	0
HOP	B08	24.74	2.69	2.63	24.65	0	2.65		0
HOP	B08	26.33	2.94	2.91	25.61	0	2.57	very small body	0
HOP	B08	23.96	2.57	2.64	24.83	0	2.89		0
HOP	B08	23.68	2.04	2.08	22.88	0	1.88	very small body	0
HOP	B08	23.47	2.04	2.05	23.02	0	1.95		0
HOP	B12	23.92	2.32	2.27	25.71	0	3.13		0
HOP	B12	23.7	2.37	2.35	23.12	0	2.15		0
HOP	B12	25.41	2.64	2.6	24.64	0	2.77		0
HOP	B12	26.18	2.82	2.78	26.22	0	2.79		0
HOP	B12	22.87	2.13	2.24	22.67	0	2.42		0
HOP	B13	24.72	2.8	2.77	24.55	0	2.73		0
HOP	B13	25.09	2.81	2.81	25.22	0	2.81		0
HOP	B13	22.93	1.98	1.98	22.65	0	1.83	no operculum	0
HOP	B13	22.73	2.12	2.13	22.99	0	2.17		0
HOP	B13	24.49	2.04	2.12	26.02	0	2.64		0
HOP	C14	23.64	2.24	2.22	23.15		1.94		0
HOP	C14	22.71	2.08	2.11	21.83		1.91		0
HOP	C14	24.65	2.6	2.59	23.91	0	2.43		0
HOP	C14	24.4	2.49	2.48	23.91		2.52		0
HOP	C14	23.63	1.99	2.06					0
LOM	A04	23.31	1.96	1.83	26.72	0	3.36	formerly recorded as 32 but the teal in this bag is #8.	0
LOM	A04	22.3	1.83	1.82				formerly recorded as 35 but now I don't see an orange.
LOM	A04	22.81	1.97	2	24.02	0	2.62	formerly recorded as 62 with no operculum, but on 10-21-19 it has a number 35 and it has an operculum.	0	24.22575	1.20916137
LOM	A04	24.92	2.38	2.5	26.79	0	3.17		1
LOM	A04	25.87	3.09	3.06	25.99	0	3.42	formerly recorded as 8 but pink in this bag is 62 and has no operculum.	0
LOM	A04				26.53	0	3.23
LOM	A07	23.81	2.13	2.08	28.67	0	3.64	fomerly #89 was recorded but the one in this bag clearly has a 1 on it.	0
LOM	A07	24.54	2.48	2.41	26.22	0	3.23		0
LOM	A07	23.76	2.05	2.1	26.73	0	2.96		0
LOM	A07	25.76	3.48	3.49	25.64	0	3.38		0
LOM	A07	25.99	3.19	3.25	26.54	0	3.51		0
LOM	A09	23.87	2.52	2.51	27.58	0	3.45		1
LOM	A09	22.94	1.88	1.88	22.96	0	1.93		0
LOM	A09	24.51	2.8	2.96	23.89	0	2.67		0
LOM	A09	25.28	3.18	3.16		1			1
LOM	A09	26	3.25	3.36	26.11	0	3.12		1
LOM	A09				27.32	0	3.37
LOM	A13	22.66	1.96	1.95	26.77	0	3.25		0
LOM	A13	22.38	2.06	2.12	25.79	0	3.38		0
LOM	A13	25.5	2.63	2.65	26.24	0	2.95		0
LOM	A13	25.94	2.93	3	28.5	0	4.07		0
LOM	A13	25.34	2.63	2.72	26.61	0	3.46		0
LOM	B05	23.85	2.27	2.32	23.93	0	2.64		0
LOM	B05	23.66	2.49	2.49	25.89	0	3.4		0
LOM	B05	25.67	2.63	2.67	25.21	0	2.47		0
LOM	B05	23.24	2.17	2.2	24.73	0	2.87		0
LOM	B05	25.35	2.9	2.87	25.26	0	2.96		0
LOM	B11	23.1	2.11	2.08	25.12	0	2.79		0
LOM	B11	22.03	2.16	2.21	23.13	0	2.29		1
LOM	B11	24.07	2.45	2.49	24.33	0	2.71		0
LOM	B11	25.56	2.92	2.97	26.41	0	3.45		0
LOM	B11	25.13	3.06	3.05	25.71	0	3.25		0
LOM	B15	22.1	1.71	1.74	27.15	0	3.47		0
LOM	B15	23.75	2.1	2.17	26.3	0	3.04		0
LOM	B15	23.56	2.08	2.11	24.7	0	2.52		0
LOM	B15	24	2.5	2.61	24.57	0	2.66		0
LOM	B15	25.28	2.59	2.69	26.57	0	2.95		0
LOM	C15	23.09	2.24	2.17	22.81	0	2.29		0
LOM	C15	23.74	2.28	2.27					0
LOM	C15	24	2.42	2.47	26.22	0	3.23	no operculum	0
LOM	C15	24.79	2.73	2.69	24.88	1			0
LOM	C15	25.57	2.75	2.83	25.43	0	3.04		0
LOM	C15				25.34	0	3.21
SOB	A05	20.74	1.48	1.44	26.47	0	3.07		0
SOB	A05	23.66	1.86	1.77	31.63	1			0
SOB	A05	25.84	2.34	2.23	30	0	3.87		0
SOB	A05	23.85	2	1.9	25.49	0	2.6		0
SOB	A05	22.12	1.38	1.39	28.75	0	3.79		0
SOB	A12	26.23	2.96	2.87	28.4	0	3.17	very small body	1
SOB	A12	24.6	2.52	2.55	25.63	0	2.55		1
SOB	A12	20.76	1.41	1.42	21.19	0	1.62		1
SOB	A12	24.52	2.06	2.13	27.28	0	2.87	very small body	1
SOB	A12	26.75	3.07	3.08	26.95	0	2.76		1
SOB	A15	21.76	1.65	1.61	24.16	0	2.38		0
SOB	A15	25.42	2.24	2.21	26.4	0	2.78		1
SOB	A15	26.18	2.38	2.39	23.4	0	2.01		1
SOB	A15	26.75	3.36	3.26	25.42	0	2.61		1
SOB	A15	26.16	2.41	2.45					0
SOB	A15				27.28	1	2.1	shell only
SOB	B04	23.32	1.68	1.75	23.41	0	1.92		0
SOB	B04	21.01	1.62	1.61					1
SOB	B04	21.4	1.43	1.43	26.05	1			1
SOB	B04	24.39	2.57	2.51	26.82	0	3		1
SOB	B04	25.48	2.82	2.78		1			1
SOB	B04				25.42	0	2.46
SOB	B04				22.86	1
SOB	B07	22.72	1.74	1.77	28.35	0	3.41		1
SOB	B07	24.37	1.88	1.84	25.69	0	2.5		0
SOB	B07	24.94	2.28	2.19	25.97	0	2.51		0
SOB	B07	22.04	1.61	1.58	24.82	0	2.41		0
SOB	B07	24.69	2.21	2.26	26.96	0	2.82		0
SOB	B07				24.83	0	2.22
SOB	B10	20.55	1.4	1.38	27.12	0	3.18		1
SOB	B10	24.55	2.01	1.99	28.24	0	3.56		1
SOB	B10	20.86	1.44	1.44	19.91	0	1.34	maybe native	1
SOB	B10	23.97	1.89	1.98	24.18	0	2.12		0
SOB	B10	25.48	2.51	2.55	26.62	0	3.14		0
SOB	B14	24.5	2.2	2.31	26.97	0	3.52		1
SOB	B14	26.04	2.42	2.41	25.57	0	2.53		1
SOB	B14	24.93	2.2	2.23	26.13	0	2.97		0
SOB	B14	26.6	2.94	2.95	26.64	0	3.09		1
SOB	B14	23.91	2.33	2.3	24.67	0	2.3		1
SOB	B14				19.83	1
SOB	C16	23.53	2.51	2.45	23.44	0	2.31		0
SOB	C16	25.48	2.43	2.3	25.02	1			0
SOB	C16	26.59	2.95	3.04	24.63	1			1
SOB	C16	25.77	2.8	2.87	25.03	0	2.48		1
SOB	C16	26.76	2.62	2.6	28.43	0	3.61	I changed the end values to the values from the snail numbered 56 that was found at the end, but it totally changed color which is weird. I suppose it is possible that I lost it (I did record losing it), and then when I found it later it had no more markings so I recolored it. But then why was it still 56? I would have been able to look up that SOB 56 in cage c14 was pink. But I have it recorded …	1
SOB	C16				24.76	0	2.46	must have added it thinking 56 was gone, but then I found 56 at the end after all!
