# Supplementary material for: Intraspecific variation in a predator changes intertidal community through effects on a foundation species
Source: Ecol Evol. 2023 Jun 6;13(6):e10131. doi: 10.1002/ece3.10131 (PMC10244894; doi:10.1002/ece3.10131)
Supplement: Supplementary file 4 — Data S3. [file ECE3-13-e10131-s004.csv]

plot	mussel.number	trtmnt	mussel.length	loose	drilled	complete
A04	1	LOM	52.84	TRUE	TRUE	TRUE
A04	1	LOM		TRUE	TRUE	TRUE
A04	2	LOM	63.31	TRUE	TRUE	TRUE
A04	2	LOM		TRUE	TRUE	TRUE
A04	3	LOM	64.08	TRUE	TRUE	TRUE
A04	4	LOM	62.58	TRUE	TRUE	TRUE
A04	5	LOM		TRUE	TRUE	TRUE
A04	6	LOM	60.51	TRUE	TRUE	TRUE
A04	7	LOM	56.04	TRUE	TRUE	TRUE
A04	7	LOM		TRUE	TRUE	TRUE
A04	7	LOM		TRUE	TRUE	TRUE
A04	8	LOM	11.85	TRUE	TRUE	TRUE
A04	9	LOM	24.39	TRUE	TRUE	TRUE
A05	10	SOB	70.85	TRUE	TRUE	TRUE
A05	10	SOB		TRUE	TRUE	TRUE
A05	10	SOB		TRUE	TRUE	TRUE
A05	10	SOB		TRUE	TRUE	TRUE
A05	11	SOB	66.35	TRUE	TRUE	TRUE
A05	11	SOB		TRUE	TRUE	TRUE
A05	11	SOB		TRUE	TRUE	TRUE
A05	11	SOB		TRUE	TRUE	TRUE
A05	12	SOB	63.88	TRUE	TRUE	TRUE
A05	12	SOB		TRUE	TRUE	TRUE
A05	12	SOB		TRUE	TRUE	TRUE
A05	12	SOB		TRUE	TRUE	TRUE
A05	13	SOB	22.71	TRUE	TRUE	TRUE
A05	14	SOB	28.16	TRUE	TRUE	TRUE
A05	15	SOB	23.29	TRUE	TRUE	TRUE
A05	15	SOB		TRUE	TRUE	TRUE
A05	16	SOB	51.85	TRUE	TRUE	TRUE
A05	17	SOB	64.47	TRUE	TRUE	TRUE
A05	18	SOB	49.61	TRUE	TRUE	TRUE
A05	18	SOB		TRUE	TRUE	TRUE
A06	19	HOP	39.03	TRUE	FALSE	FALSE
A04	20	LOM	63.86	TRUE	FALSE	FALSE
A04	20	LOM		TRUE	FALSE	FALSE
A04	21	LOM	64.14	TRUE	FALSE	FALSE
A04	22	LOM	57	TRUE	FALSE	FALSE
A04	22	LOM		TRUE	FALSE	FALSE
A04	22	LOM		TRUE	FALSE	FALSE
A04	23	LOM	62.06	TRUE	FALSE	FALSE
A04	24	LOM	24.15	TRUE	FALSE	FALSE
A04	25	LOM	55.59	TRUE	FALSE	FALSE
A04	25	LOM		TRUE	FALSE	FALSE
A04	25	LOM		TRUE	FALSE	FALSE
A04	26	LOM	53.01	TRUE	FALSE	FALSE
A04	26	LOM		TRUE	FALSE	FALSE
A04	27	LOM	11.84	TRUE	FALSE	FALSE
A05	28	SOB	65	TRUE	FALSE	FALSE
A05	29	SOB	29.29	TRUE	FALSE	FALSE
A05	30	SOB	50.95	TRUE	FALSE	FALSE
A05	30	SOB		TRUE	FALSE	FALSE
A05	31	SOB	66.04	TRUE	FALSE	FALSE
A05	31	SOB		TRUE	FALSE	FALSE
A05	31	SOB		TRUE	FALSE	FALSE
A05	32	SOB	64.91	TRUE	FALSE	FALSE
A05	33	SOB	70.03	TRUE	FALSE	FALSE
A05	33	SOB		TRUE	FALSE	FALSE
A05	33	SOB		TRUE	FALSE	FALSE
A07	1	LOM	79.49	TRUE	TRUE	TRUE
A07	1	LOM		TRUE	TRUE	TRUE
A07	1	LOM		TRUE	TRUE	TRUE
A07	1	LOM		TRUE	TRUE	TRUE
A07	1	LOM		TRUE	TRUE	TRUE
A07	2	LOM	71.15	TRUE	TRUE	TRUE
A07	2	LOM		TRUE	TRUE	TRUE
A07	2	LOM		TRUE	TRUE	TRUE
A07	2	LOM		TRUE	TRUE	TRUE
A07	3	LOM	79.65	TRUE	TRUE	TRUE
A07	4	LOM	36.75	TRUE	FALSE	FALSE
A07	5	LOM	80.12	TRUE	FALSE	FALSE
A07	6	LOM	66.01	TRUE	FALSE	FALSE
A07	7	LOM	79.75	TRUE	FALSE	FALSE
A07	8	LOM	81.31	TRUE	FALSE	FALSE
A07	8	LOM	81.31	TRUE	FALSE	FALSE
A07	8	LOM	81.31	TRUE	FALSE	FALSE
A09	1	LOM	68.17	TRUE	TRUE	TRUE
A09	2	LOM	29.99	TRUE	TRUE	TRUE
A09	3	LOM	62.26	TRUE	TRUE	TRUE
A09	3	LOM		TRUE	TRUE	TRUE
A09	3	LOM		TRUE	TRUE	TRUE
A09	4	LOM	29.84	TRUE	TRUE	TRUE
A09	5	LOM		TRUE	TRUE	TRUE
A09	6	LOM	66.81	TRUE	FALSE	FALSE
A09	7	LOM	62.95	TRUE	FALSE	FALSE
A09	7	LOM		TRUE	FALSE	FALSE
A09	7	LOM		TRUE	FALSE	FALSE
A09	7	LOM		TRUE	FALSE	FALSE
A09	7	LOM		TRUE	FALSE	FALSE
A09	8	LOM	29.96	TRUE	FALSE	FALSE
A09	9	LOM	29.79	TRUE	FALSE	FALSE
A10	1	HOP	51.95	TRUE	TRUE	TRUE
A10	2	HOP		TRUE	FALSE	FALSE
A10	2	HOP		TRUE	FALSE	FALSE
A10	2	HOP		TRUE	FALSE	FALSE
A10	2	HOP		TRUE	FALSE	FALSE
A10	3	HOP	31.36	TRUE	FALSE	FALSE
A10	3	HOP		TRUE	FALSE	FALSE
A10	4	HOP	52.04	TRUE	FALSE	FALSE
A10	4	HOP		TRUE	FALSE	FALSE
A10	4	HOP		TRUE	FALSE	FALSE
A10	5	HOP	31.65	TRUE	FALSE	FALSE
A10	5	HOP		TRUE	FALSE	FALSE
A12	1	SOB	59.33	TRUE	TRUE	TRUE
A12	1	SOB		TRUE	TRUE	TRUE
A12	1	SOB		TRUE	TRUE	TRUE
A12	2	SOB	75.1	TRUE	TRUE	TRUE
A12	3	SOB	61.47	TRUE	TRUE	TRUE
A12	3	SOB		TRUE	TRUE	TRUE
A12	4	SOB	60.09	TRUE	FALSE	FALSE
A12	4	SOB		TRUE	FALSE	FALSE
A12	5	SOB	76.39	TRUE	FALSE	FALSE
A12	5	SOB		TRUE	FALSE	FALSE
A12	6	SOB	61.15	TRUE	FALSE	FALSE
A12	6	SOB		TRUE	FALSE	FALSE
A12	6	SOB		TRUE	FALSE	FALSE
C16	1	SOB	48.39	FALSE	FALSE	FALSE
C16	1	SOB		FALSE	FALSE	FALSE
C16	1	SOB		FALSE	FALSE	FALSE
C16	1	SOB		FALSE	FALSE	FALSE
C16	1	SOB		FALSE	FALSE	FALSE
C16	2	SOB	50.35	FALSE	FALSE	FALSE
C16	2	SOB		FALSE	FALSE	FALSE
C16	2	SOB		FALSE	FALSE	FALSE
C16	2	SOB		FALSE	FALSE	FALSE
C16	2	SOB		FALSE	FALSE	FALSE
C16	2	SOB		FALSE	FALSE	FALSE
C16	3	SOB	43.8	FALSE	FALSE	FALSE
C16	3	SOB		FALSE	FALSE	FALSE
C16	3	SOB		FALSE	FALSE	FALSE
C16	3	SOB		FALSE	FALSE	FALSE
C16	4	SOB	38.53	FALSE	FALSE	FALSE
C16	4	SOB		FALSE	FALSE	FALSE
C16	4	SOB		FALSE	FALSE	FALSE
C16	4	SOB		FALSE	FALSE	FALSE
C16	5	SOB	44.28	FALSE	TRUE	TRUE
C16	5	SOB		FALSE	TRUE	TRUE
C16	5	SOB		FALSE	TRUE	TRUE
C16	5	SOB		FALSE	TRUE	TRUE
C16	5	SOB		FALSE	TRUE	TRUE
C16	6	SOB	43.77	FALSE	FALSE	FALSE
C16	6	SOB		FALSE	FALSE	FALSE
C16	6	SOB		FALSE	FALSE	FALSE
C16	6	SOB		FALSE	FALSE	FALSE
C16	6	SOB		FALSE	FALSE	FALSE
C16	7	SOB	43.37	FALSE	FALSE	FALSE
C16	7	SOB		FALSE	FALSE	FALSE
C16	7	SOB		FALSE	FALSE	FALSE
C16	7	SOB		FALSE	FALSE	FALSE
C16	7	SOB		FALSE	FALSE	FALSE
C16	7	SOB		FALSE	FALSE	FALSE
C16	7	SOB		FALSE	FALSE	FALSE
C16	8	SOB	54.36	FALSE	FALSE	FALSE
C16	8	SOB		FALSE	FALSE	FALSE
C16	8	SOB		FALSE	FALSE	FALSE
C16	9	SOB	48.71	FALSE	FALSE	FALSE
C16	9	SOB		FALSE	FALSE	FALSE
C16	10	SOB	49.04	FALSE	FALSE	FALSE
C16	10	SOB		FALSE	FALSE	FALSE
C16	10	SOB		FALSE	FALSE	FALSE
C16	10	SOB		FALSE	FALSE	FALSE
C16	10	SOB		FALSE	FALSE	FALSE
C16	11	SOB	47	FALSE	FALSE	FALSE
C16	11	SOB		FALSE	FALSE	FALSE
C16	11	SOB		FALSE	FALSE	FALSE
C16	12	SOB	51.86	FALSE	FALSE	FALSE
C16	12	SOB		FALSE	FALSE	FALSE
C16	12	SOB		FALSE	FALSE	FALSE
C16	13	SOB	34.72	FALSE	FALSE	FALSE
C16	13	SOB		FALSE	FALSE	FALSE
C16	14	SOB	31.3	FALSE	TRUE	TRUE
C16	15	SOB	35.31	FALSE	FALSE	FALSE
C16	15	SOB		FALSE	FALSE	FALSE
C16	16	SOB	28.51	FALSE	FALSE	FALSE
C16	17	SOB	33.69	FALSE	FALSE	FALSE
C16	17	SOB		FALSE	FALSE	FALSE
C16	18	SOB	31.19	FALSE	FALSE	FALSE
C16	18	SOB		FALSE	FALSE	FALSE
C16	19	SOB	31.18	FALSE	FALSE	FALSE
C16	20	SOB	30.15	FALSE	FALSE	FALSE
C16	20	SOB		FALSE	FALSE	FALSE
C16	20	SOB	30.15	FALSE	FALSE	FALSE
C16	21	SOB	28.75	FALSE	FALSE	FALSE
C16	21	SOB		FALSE	FALSE	FALSE
C16	22	SOB	34.01	FALSE	FALSE	FALSE
C16	22	SOB		FALSE	FALSE	FALSE
C16	22	SOB		FALSE	FALSE	FALSE
C16	23	SOB	49.43	FALSE	FALSE	FALSE
C16	24	SOB	44.75	FALSE	FALSE	FALSE
C16	25	SOB	41.64	FALSE	FALSE	FALSE
C16	26	SOB	35.41	FALSE	FALSE	FALSE
C16	27	SOB	49.56	FALSE	FALSE	FALSE
C16	28	SOB	42.51	FALSE	FALSE	FALSE
C16	29	SOB	49.06	FALSE	FALSE	FALSE
C16	30	SOB	40.73	FALSE	FALSE	FALSE
C16	31	SOB	43.89	FALSE	FALSE	FALSE
C16	32	SOB	38.43	FALSE	FALSE	FALSE
C16	33	SOB	54.04	FALSE	FALSE	FALSE
C16	34	SOB	43.12	FALSE	FALSE	FALSE
C16	35	SOB	40.69	FALSE	FALSE	FALSE
C16	36	SOB	44.07	FALSE	FALSE	FALSE
C16	37	SOB	51.77	FALSE	FALSE	FALSE
C16	38	SOB	48.04	FALSE	FALSE	FALSE
C16	39	SOB	38.02	FALSE	FALSE	FALSE
C16	40	SOB	41.99	FALSE	FALSE	FALSE
C16	41	SOB	40.92	FALSE	FALSE	FALSE
C16	42	SOB	42.45	FALSE	FALSE	FALSE
C16	43	SOB	39.61	FALSE	FALSE	FALSE
C16	44	SOB	48.06	FALSE	FALSE	FALSE
C16	45	SOB	46.16	FALSE	FALSE	FALSE
C16	46	SOB	46.56	FALSE	FALSE	FALSE
C16	47	SOB	49.42	FALSE	FALSE	FALSE
C16	48	SOB	39.26	FALSE	FALSE	FALSE
C16	49	SOB	44.9	FALSE	FALSE	FALSE
C16	50	SOB	48.2	FALSE	FALSE	FALSE
C16	51	SOB	46.22	FALSE	FALSE	FALSE
C16	52	SOB	38.79	FALSE	FALSE	FALSE
C16	53	SOB	42.91	FALSE	FALSE	FALSE
C16	54	SOB	40.28	FALSE	FALSE	FALSE
C16	55	SOB	38.8	FALSE	FALSE	FALSE
C16	56	SOB	35.24	FALSE	FALSE	FALSE
C16	57	SOB	44.59	FALSE	FALSE	FALSE
C16	58	SOB	55.07	FALSE	FALSE	FALSE
C16	59	SOB	42.21	FALSE	FALSE	FALSE
C16	60	SOB	33.33	FALSE	FALSE	FALSE
C16	61	SOB	32.68	FALSE	FALSE	FALSE
C16	62	SOB	31.8	FALSE	FALSE	FALSE
C16	63	SOB	33.21	FALSE	FALSE	FALSE
C16	64	SOB	35.81	FALSE	FALSE	FALSE
C16	65	SOB	27.62	FALSE	FALSE	FALSE
C16	66	SOB	30.48	FALSE	FALSE	FALSE
C16	67	SOB	31.92	FALSE	FALSE	FALSE
C16	68	SOB	29.05	FALSE	FALSE	FALSE
C16	69	SOB	31.9	FALSE	FALSE	FALSE
C16	70	SOB	30.46	FALSE	FALSE	FALSE
C16	71	SOB	34.37	FALSE	FALSE	FALSE
C16	72	SOB	30.62	FALSE	FALSE	FALSE
C16	73	SOB	27.21	FALSE	FALSE	FALSE
C16	74	SOB	31.44	FALSE	FALSE	FALSE
C16	75	SOB	30.81	FALSE	FALSE	FALSE
C16	76	SOB	30.82	FALSE	FALSE	FALSE
C16	77	SOB	29.75	FALSE	FALSE	FALSE
C16	78	SOB	28.66	FALSE	FALSE	FALSE
C16	79	SOB	22.68	FALSE	FALSE	FALSE
C16	80	SOB	20.5	FALSE	FALSE	FALSE
C16	81	SOB	25.01	FALSE	FALSE	FALSE
C16	82	SOB	27.32	FALSE	FALSE	FALSE
C16	83	SOB	25.01	FALSE	FALSE	FALSE
C16	84	SOB	33.22	FALSE	FALSE	FALSE
C16	85	SOB	23.69	FALSE	FALSE	FALSE
C16	86	SOB	22.87	FALSE	FALSE	FALSE
C16	87	SOB	24.46	FALSE	FALSE	FALSE
C16	88	SOB	25.11	FALSE	FALSE	FALSE
C16	89	SOB	21.79	FALSE	FALSE	FALSE
C16	90	SOB	21.56	FALSE	FALSE	FALSE
C16	91	SOB	23.65	FALSE	FALSE	FALSE
C16	92	SOB	21	FALSE	FALSE	FALSE
C16	93	SOB	23.82	FALSE	FALSE	FALSE
C16	94	SOB	20.17	FALSE	FALSE	FALSE
C16	95	SOB	26.18	FALSE	FALSE	FALSE
C16	96	SOB	28.16	FALSE	FALSE	FALSE
C16	97	SOB	26.53	FALSE	FALSE	FALSE
C16	98	SOB	25.24	FALSE	FALSE	FALSE
C16	99	SOB	26.87	FALSE	FALSE	FALSE
C16	100	SOB	26.55	FALSE	FALSE	FALSE
C16	101	SOB	27.56	FALSE	FALSE	FALSE
C16	102	SOB	24.11	FALSE	FALSE	FALSE
C16	103	SOB	24.74	FALSE	FALSE	FALSE
C16	104	SOB	26.62	FALSE	FALSE	FALSE
C16	105	SOB	17.26	FALSE	FALSE	FALSE
C16	106	SOB	19.62	FALSE	FALSE	FALSE
C16	107	SOB	20.91	FALSE	FALSE	FALSE
C16	108	SOB	20.36	FALSE	FALSE	FALSE
C16	109	SOB	22.76	FALSE	FALSE	FALSE
C16	110	SOB	26.37	FALSE	FALSE	FALSE
C16	111	SOB	23.87	FALSE	FALSE	FALSE
C16	112	SOB	28.11	FALSE	FALSE	FALSE
C16	113	SOB	25.25	FALSE	FALSE	FALSE
C16	114	SOB	22.23	FALSE	FALSE	FALSE
C16	115	SOB	17.08	FALSE	FALSE	FALSE
C16	116	SOB	23.84	FALSE	FALSE	FALSE
C16	117	SOB	24.19	FALSE	FALSE	FALSE
C16	118	SOB	21.08	FALSE	FALSE	FALSE
C16	119	SOB	24.12	FALSE	FALSE	FALSE
C16	120	SOB	23.96	FALSE	FALSE	FALSE
C16	121	SOB	25.01	FALSE	FALSE	FALSE
C16	122	SOB	20.87	FALSE	FALSE	FALSE
C16	123	SOB	18.05	FALSE	FALSE	FALSE
C16	124	SOB	26.65	FALSE	FALSE	FALSE
C16	125	SOB	28.06	FALSE	FALSE	FALSE
C16	126	SOB	19.34	FALSE	FALSE	FALSE
C16	127	SOB	19.9	FALSE	FALSE	FALSE
C16	128	SOB	23.97	FALSE	FALSE	FALSE
C16	129	SOB	27.24	FALSE	FALSE	FALSE
C16	130	SOB	19.34	FALSE	FALSE	FALSE
C16	131	SOB	24.85	FALSE	FALSE	FALSE
C16	132	SOB	27.56	FALSE	FALSE	FALSE
C16	133	SOB	17.67	FALSE	FALSE	FALSE
C16	134	SOB	18.35	FALSE	FALSE	FALSE
C16	135	SOB	20.32	FALSE	FALSE	FALSE
C16	136	SOB	25.32	FALSE	FALSE	FALSE
C16	137	SOB	22.51	FALSE	FALSE	FALSE
C16	138	SOB	25.66	FALSE	FALSE	FALSE
C16	139	SOB	22.05	FALSE	FALSE	FALSE
C16	140	SOB	24.92	FALSE	FALSE	FALSE
C16	141	SOB	25.21	FALSE	FALSE	FALSE
C16	142	SOB	21.41	FALSE	FALSE	FALSE
C16	143	SOB	20.67	FALSE	FALSE	FALSE
C16	144	SOB	21.63	FALSE	FALSE	FALSE
C16	145	SOB	22.91	FALSE	FALSE	FALSE
C16	146	SOB	19.1	FALSE	FALSE	FALSE
C16	147	SOB	19.8	FALSE	FALSE	FALSE
C16	148	SOB	22.2	FALSE	FALSE	FALSE
C16	149	SOB	19.52	FALSE	FALSE	FALSE
C16	150	SOB	26.62	FALSE	TRUE	TRUE
C16	151	SOB	23	FALSE	TRUE	TRUE
C16	152	SOB	21.01	FALSE	TRUE	TRUE
C16	153	SOB	19.12	FALSE	TRUE	TRUE
C16	154	SOB	17.25	FALSE	TRUE	TRUE
C16	155	SOB	24.21	FALSE	TRUE	TRUE
C16	156	SOB	26.48	FALSE	TRUE	TRUE
C16	157	SOB	27.06	FALSE	TRUE	TRUE
C16	158	SOB	19.33	FALSE	TRUE	TRUE
C16	159	SOB	24.81	FALSE	TRUE	TRUE
C16	160	SOB	35.76	FALSE	TRUE	TRUE
C16	161	SOB	24.38	FALSE	TRUE	TRUE
C16	162	SOB	17.81	FALSE	FALSE	FALSE
C16	163	SOB	15.52	FALSE	TRUE	TRUE
C16	164	SOB	13.26	FALSE	TRUE	TRUE
C16	165	SOB	17.81	FALSE	TRUE	TRUE
C16	166	SOB	19.91	FALSE	TRUE	TRUE
C16	167	SOB	17.29	FALSE	TRUE	TRUE
C16	168	SOB	22.82	FALSE	TRUE	TRUE
C16	169	SOB	28.76	FALSE	TRUE	TRUE
C16	170	SOB	21.17	FALSE	TRUE	TRUE
C16	171	SOB	18.05	FALSE	TRUE	TRUE
C16	172	SOB	40.62	FALSE	TRUE	TRUE
C16	173	SOB	15.02	FALSE	TRUE	TRUE
C16	174	SOB	11.41	FALSE	FALSE	FALSE
C16	175	SOB	5.55	FALSE	FALSE	FALSE
C16	176	SOB	4.62	FALSE	FALSE	FALSE
C16	177	SOB	9.82	FALSE	FALSE	FALSE
C16	178	SOB	5.3	FALSE	FALSE	FALSE
C16	179	SOB	10.66	FALSE	FALSE	FALSE
C16	180	SOB	3.5	FALSE	FALSE	FALSE
C16	181	SOB	3.79	FALSE	FALSE	FALSE
C16	182	SOB	10.89	FALSE	FALSE	FALSE
C16	183	SOB	8.3	FALSE	FALSE	FALSE
C16	184	SOB	11.41	FALSE	FALSE	FALSE
C16	185	SOB	10.75	FALSE	FALSE	FALSE
C16	186	SOB	6.91	FALSE	FALSE	FALSE
C16	187	SOB	9.76	FALSE	FALSE	FALSE
C16	188	SOB	8.7	FALSE	FALSE	FALSE
C16	189	SOB	5.03	FALSE	FALSE	FALSE
C16	190	SOB	4.5	FALSE	FALSE	FALSE
C16	191	SOB	5.61	FALSE	FALSE	FALSE
C16	192	SOB	3.82	FALSE	FALSE	FALSE
C16	193	SOB	5.86	FALSE	FALSE	FALSE
C16	194	SOB	5.62	FALSE	FALSE	FALSE
C16	195	SOB	3.61	FALSE	FALSE	FALSE
C16	196	SOB	11.49	FALSE	FALSE	FALSE
C16	197	SOB	10.19	FALSE	FALSE	FALSE
C16	198	SOB	8.9	FALSE	FALSE	FALSE
C16	199	SOB	11.19	FALSE	FALSE	FALSE
C16	200	SOB	10.65	FALSE	FALSE	FALSE
C16	201	SOB	10.41	FALSE	FALSE	FALSE
C16	202	SOB	10.01	FALSE	FALSE	FALSE
C16	203	SOB	4.46	FALSE	FALSE	FALSE
C16	204	SOB	4.57	FALSE	FALSE	FALSE
C16	205	SOB	5.08	FALSE	FALSE	FALSE
C16	206	SOB	7.99	FALSE	FALSE	FALSE
C16	207	SOB	6.1	FALSE	FALSE	FALSE
C16	208	SOB	3.1	FALSE	FALSE	FALSE
C16	209	SOB	3.76	FALSE	FALSE	FALSE
C16	210	SOB	3.18	FALSE	FALSE	FALSE
C16	211	SOB	4.63	FALSE	FALSE	FALSE
C16	212	SOB	7.75	FALSE	FALSE	FALSE
C16	213	SOB	5.95	FALSE	FALSE	FALSE
C16	214	SOB	7.99	FALSE	FALSE	FALSE
C16	215	SOB	3.44	FALSE	FALSE	FALSE
C16	216	SOB	6.59	FALSE	FALSE	FALSE
C16	217	SOB	9.69	FALSE	FALSE	FALSE
C16	218	SOB	12.92	FALSE	FALSE	FALSE
C16	219	SOB	8.91	FALSE	FALSE	FALSE
C16	220	SOB	10.64	FALSE	FALSE	FALSE
C16	221	SOB	3.16	FALSE	FALSE	FALSE
C16	222	SOB	5.23	FALSE	FALSE	FALSE
C16	223	SOB	3.82	FALSE	FALSE	FALSE
C16	224	SOB	4	FALSE	FALSE	FALSE
C16	225	SOB	3.79	FALSE	FALSE	FALSE
C16	226	SOB	5.62	FALSE	FALSE	FALSE
C16	227	SOB	6.89	FALSE	FALSE	FALSE
C16	228	SOB	5.72	FALSE	FALSE	FALSE
C16	229	SOB	5.51	FALSE	FALSE	FALSE
C16	230	SOB	4.1	FALSE	FALSE	FALSE
C16	231	SOB	5.5	FALSE	FALSE	FALSE
C16	232	SOB	5.78	FALSE	FALSE	FALSE
C16	233	SOB	6.14	FALSE	FALSE	FALSE
C16	234	SOB	3.04	FALSE	FALSE	FALSE
C16	235	SOB	3.64	FALSE	FALSE	FALSE
C16	236	SOB	3.04	FALSE	FALSE	FALSE
C16	237	SOB	5.41	FALSE	FALSE	FALSE
C16	238	SOB	8.05	FALSE	FALSE	FALSE
C16	239	SOB	8.14	FALSE	FALSE	FALSE
C16	240	SOB	7.72	FALSE	FALSE	FALSE
C16	241	SOB	8.79	FALSE	FALSE	FALSE
C16	242	SOB	13.41	FALSE	FALSE	FALSE
C16	243	SOB	3.3	FALSE	FALSE	FALSE
C16	244	SOB	6.44	FALSE	FALSE	FALSE
C16	245	SOB	6	FALSE	FALSE	FALSE
C16	246	SOB	5.89	FALSE	FALSE	FALSE
C16	247	SOB	5.18	FALSE	FALSE	FALSE
C16	248	SOB	6.56	FALSE	FALSE	FALSE
C16	249	SOB	5.27	FALSE	FALSE	FALSE
C16	250	SOB	6.42	FALSE	FALSE	FALSE
C16	251	SOB	4.72	FALSE	FALSE	FALSE
C16	252	SOB	5.99	FALSE	FALSE	FALSE
C16	253	SOB	9.58	FALSE	FALSE	FALSE
C16	254	SOB	10.32	FALSE	FALSE	FALSE
C16	255	SOB	13.53	FALSE	FALSE	FALSE
C16	256	SOB	9.3	FALSE	FALSE	FALSE
C16	257	SOB	11.65	FALSE	FALSE	FALSE
C16	258	SOB	12.75	FALSE	FALSE	FALSE
C16	259	SOB	12	FALSE	FALSE	FALSE
C16	260	SOB	11.95	FALSE	FALSE	FALSE
C16	261	SOB	9.27	FALSE	FALSE	FALSE
C16	262	SOB	13.59	FALSE	FALSE	FALSE
C16	263	SOB	13.4	FALSE	FALSE	FALSE
C16	264	SOB	12.64	FALSE	FALSE	FALSE
C16	265	SOB	11.42	FALSE	FALSE	FALSE
C16	266	SOB	10.93	FALSE	FALSE	FALSE
C16	267	SOB	14.05	FALSE	FALSE	FALSE
C16	268	SOB	13.12	FALSE	FALSE	FALSE
C16	269	SOB	11.82	FALSE	FALSE	FALSE
C16	270	SOB	3.18	FALSE	FALSE	FALSE
C16	271	SOB	11.74	FALSE	FALSE	FALSE
C16	272	SOB	6.43	FALSE	FALSE	FALSE
C16	273	SOB	12.68	FALSE	FALSE	FALSE
C16	274	SOB	10.67	FALSE	FALSE	FALSE
C16	275	SOB	11.57	FALSE	FALSE	FALSE
C16	276	SOB	9.26	FALSE	FALSE	FALSE
C16	277	SOB	9.84	FALSE	FALSE	FALSE
C16	278	SOB	8.59	FALSE	FALSE	FALSE
C16	279	SOB	10.16	FALSE	FALSE	FALSE
C16	280	SOB	10.31	FALSE	FALSE	FALSE
C16	281	SOB	8.28	FALSE	FALSE	FALSE
C16	282	SOB	8.42	FALSE	FALSE	FALSE
C16	283	SOB	3.56	FALSE	FALSE	FALSE
C16	284	SOB	6.93	FALSE	FALSE	FALSE
C16	285	SOB	8.53	FALSE	FALSE	FALSE
C16	286	SOB	7.94	FALSE	FALSE	FALSE
C16	287	SOB	8.33	FALSE	FALSE	FALSE
C16	288	SOB	7.19	FALSE	FALSE	FALSE
C16	289	SOB	7.27	FALSE	FALSE	FALSE
C16	290	SOB	6.66	FALSE	FALSE	FALSE
C16	291	SOB	6.36	FALSE	FALSE	FALSE
C16	292	SOB	6.03	FALSE	FALSE	FALSE
C16	293	SOB	5	FALSE	FALSE	FALSE
C16	294	SOB	5.84	FALSE	FALSE	FALSE
C16	295	SOB	5.26	FALSE	FALSE	FALSE
C16	296	SOB	5.59	FALSE	FALSE	FALSE
C16	297	SOB	6.19	FALSE	FALSE	FALSE
C16	298	SOB	5.62	FALSE	FALSE	FALSE
C16	299	SOB	5.09	FALSE	FALSE	FALSE
C16	300	SOB	4.72	FALSE	FALSE	FALSE
C16	301	SOB	3.28	FALSE	FALSE	FALSE
C16	302	SOB	3.61	FALSE	FALSE	FALSE
C16	303	SOB	8.1	FALSE	FALSE	FALSE
C16	304	SOB	14.12	FALSE	FALSE	FALSE
C16	305	SOB	13.42	FALSE	FALSE	FALSE
C16	306	SOB	12.37	FALSE	FALSE	FALSE
C16	307	SOB	13.36	FALSE	FALSE	FALSE
C16	308	SOB	11.82	FALSE	FALSE	FALSE
C16	309	SOB	11.28	FALSE	FALSE	FALSE
C16	310	SOB	13.15	FALSE	FALSE	FALSE
C16	311	SOB	14.8	FALSE	FALSE	FALSE
C16	312	SOB	3.35	FALSE	FALSE	FALSE
C16	313	SOB	11.98	FALSE	FALSE	FALSE
C16	314	SOB	13.74	FALSE	FALSE	FALSE
C16	315	SOB	11.82	FALSE	FALSE	FALSE
C16	316	SOB	12.55	FALSE	FALSE	FALSE
C16	317	SOB	14.25	FALSE	FALSE	FALSE
C16	318	SOB	12.17	FALSE	FALSE	FALSE
C16	319	SOB	11.14	FALSE	FALSE	FALSE
C16	320	SOB	11.67	FALSE	FALSE	FALSE
C16	321	SOB	10.83	FALSE	FALSE	FALSE
C16	322	SOB	11.46	FALSE	FALSE	FALSE
C16	323	SOB	11.3	FALSE	FALSE	FALSE
C16	324	SOB	9.72	FALSE	FALSE	FALSE
C16	325	SOB	10.71	FALSE	FALSE	FALSE
C16	326	SOB	10.34	FALSE	FALSE	FALSE
C16	327	SOB	9.98	FALSE	FALSE	FALSE
C16	328	SOB	9.08	FALSE	FALSE	FALSE
C16	329	SOB	9.86	FALSE	FALSE	FALSE
C16	330	SOB	8.94	FALSE	TRUE	FALSE
C16	331	SOB	8.78	FALSE	FALSE	FALSE
C16	332	SOB	10.48	FALSE	FALSE	FALSE
C16	333	SOB	9.39	FALSE	FALSE	FALSE
C16	334	SOB	9.36	FALSE	FALSE	FALSE
C16	335	SOB	7.02	FALSE	FALSE	FALSE
C16	336	SOB	9.49	FALSE	FALSE	FALSE
C16	337	SOB	8.61	FALSE	FALSE	FALSE
C16	338	SOB	7.92	FALSE	FALSE	FALSE
C16	339	SOB	8.4	FALSE	FALSE	FALSE
C16	340	SOB	8.36	FALSE	FALSE	FALSE
C16	341	SOB	8.79	FALSE	FALSE	FALSE
C16	342	SOB	8.17	FALSE	FALSE	FALSE
C16	343	SOB	7.61	FALSE	FALSE	FALSE
C16	344	SOB	7.4	FALSE	FALSE	FALSE
C16	345	SOB	8.12	FALSE	FALSE	FALSE
C16	346	SOB	7.29	FALSE	FALSE	FALSE
C16	347	SOB	5.68	FALSE	FALSE	FALSE
C16	348	SOB	6.48	FALSE	FALSE	FALSE
C16	349	SOB	6.5	FALSE	FALSE	FALSE
C16	350	SOB	6.61	FALSE	FALSE	FALSE
C16	351	SOB	6.55	FALSE	FALSE	FALSE
C16	352	SOB	6.65	FALSE	FALSE	FALSE
C16	353	SOB	6.52	FALSE	FALSE	FALSE
C16	354	SOB	5.68	FALSE	FALSE	FALSE
C16	355	SOB	6.07	FALSE	FALSE	FALSE
C16	356	SOB	5.44	FALSE	FALSE	FALSE
C16	357	SOB	4.98	FALSE	FALSE	FALSE
C16	358	SOB	4.78	FALSE	FALSE	FALSE
C16	359	SOB	5.51	FALSE	FALSE	FALSE
C16	360	SOB	5.6	FALSE	FALSE	FALSE
C16	361	SOB	4.22	FALSE	FALSE	FALSE
C16	362	SOB	4.07	FALSE	FALSE	FALSE
C16	363	SOB	4.92	FALSE	FALSE	FALSE
C16	364	SOB	4.01	FALSE	FALSE	FALSE
C16	365	SOB	4.38	FALSE	FALSE	FALSE
C16	366	SOB	4.35	FALSE	FALSE	FALSE
C16	367	SOB	4.33	FALSE	FALSE	FALSE
C16	368	SOB	4.44	FALSE	FALSE	FALSE
C16	369	SOB	4.25	FALSE	FALSE	FALSE
C16	370	SOB	11.95	FALSE	FALSE	FALSE
C16	371	SOB	10.88	FALSE	FALSE	FALSE
C16	372	SOB	12.18	FALSE	FALSE	FALSE
C16	373	SOB	9.51	FALSE	FALSE	FALSE
C16	374	SOB	9.09	FALSE	FALSE	FALSE
C16	375	SOB	8.98	FALSE	FALSE	FALSE
C16	376	SOB	9.88	FALSE	FALSE	FALSE
C16	377	SOB	9.72	FALSE	FALSE	FALSE
C16	378	SOB	10.7	FALSE	FALSE	FALSE
C16	379	SOB	9.58	FALSE	FALSE	FALSE
C16	380	SOB	9.51	FALSE	FALSE	FALSE
C16	381	SOB	8.12	FALSE	FALSE	FALSE
C16	382	SOB	9.23	FALSE	FALSE	FALSE
C16	383	SOB	6.8	FALSE	FALSE	FALSE
C16	384	SOB	7.53	FALSE	FALSE	FALSE
C16	385	SOB	8.36	FALSE	FALSE	FALSE
C16	386	SOB	9.85	FALSE	FALSE	FALSE
C16	387	SOB	10.72	FALSE	FALSE	FALSE
C16	388	SOB	8.56	FALSE	FALSE	FALSE
C16	389	SOB	7.33	FALSE	FALSE	FALSE
C16	390	SOB	8.62	FALSE	FALSE	FALSE
C16	391	SOB	7.12	FALSE	FALSE	FALSE
C16	392	SOB	9.09	FALSE	FALSE	FALSE
C16	393	SOB	8.28	FALSE	FALSE	FALSE
C16	394	SOB	7.76	FALSE	FALSE	FALSE
C16	395	SOB	7.97	FALSE	FALSE	FALSE
C16	396	SOB	7.76	FALSE	FALSE	FALSE
C16	397	SOB	6.66	FALSE	FALSE	FALSE
C16	398	SOB	7.17	FALSE	FALSE	FALSE
C16	399	SOB	7.7	FALSE	FALSE	FALSE
C16	400	SOB	7.19	FALSE	FALSE	FALSE
C16	401	SOB	7.09	FALSE	FALSE	FALSE
C16	402	SOB	7.45	FALSE	FALSE	FALSE
C16	403	SOB	6.37	FALSE	FALSE	FALSE
C16	404	SOB	6.79	FALSE	FALSE	FALSE
C16	405	SOB	6.53	FALSE	FALSE	FALSE
C16	406	SOB	6.31	FALSE	FALSE	FALSE
C16	407	SOB	5.99	FALSE	FALSE	FALSE
C16	408	SOB	7.7	FALSE	FALSE	FALSE
C16	409	SOB	5.53	FALSE	FALSE	FALSE
C16	410	SOB	4.98	FALSE	FALSE	FALSE
C16	411	SOB	4.74	FALSE	FALSE	FALSE
C16	412	SOB	6.86	FALSE	FALSE	FALSE
C16	413	SOB	7.86	FALSE	FALSE	FALSE
C16	414	SOB	6.91	FALSE	FALSE	FALSE
C16	415	SOB	4.78	FALSE	FALSE	FALSE
C16	416	SOB	4.19	FALSE	FALSE	FALSE
C16	417	SOB	5.22	FALSE	FALSE	FALSE
C16	418	SOB	2.42	FALSE	FALSE	FALSE
C16	419	SOB	5.32	FALSE	FALSE	FALSE
C16	420	SOB	5.17	FALSE	FALSE	FALSE
C16	421	SOB	4.99	FALSE	FALSE	FALSE
C16	422	SOB	5.65	FALSE	FALSE	FALSE
C16	423	SOB	5.36	FALSE	FALSE	FALSE
C16	424	SOB	4.49	FALSE	FALSE	FALSE
C16	425	SOB	4.45	FALSE	FALSE	FALSE
C16	426	SOB	4.19	FALSE	FALSE	FALSE
C16	427	SOB	4.17	FALSE	FALSE	FALSE
C16	428	SOB	3.2	FALSE	FALSE	FALSE
C16	429	SOB	3.12	FALSE	FALSE	FALSE
C16	430	SOB	3.03	FALSE	FALSE	FALSE
C16	431	SOB	2.55	FALSE	FALSE	FALSE
C16	432	SOB	2.39	FALSE	FALSE	FALSE
C16	433	SOB	4	FALSE	FALSE	FALSE
C16	434	SOB	2.35	FALSE	FALSE	FALSE
C16	435	SOB	2.56	FALSE	FALSE	FALSE
C16	436	SOB	18.72	FALSE	TRUE	TRUE
C16	437	SOB	21.24	FALSE	FALSE	FALSE
C16	438	SOB	12.46	FALSE	FALSE	FALSE
C16	439	SOB	10.81	FALSE	FALSE	FALSE
C16	440	SOB	7.32	FALSE	FALSE	FALSE
C16	441	SOB	7.61	FALSE	FALSE	FALSE
C16	442	SOB	5.13	FALSE	FALSE	FALSE
C16	443	SOB	4.22	FALSE	FALSE	FALSE
A13	1	LOM	25.03	TRUE	FALSE	FALSE
A13	2	LOM	31.29	TRUE	TRUE	TRUE
A13	3	LOM	31.42	TRUE	FALSE	FALSE
A13	4	LOM	93.19	TRUE	FALSE	FALSE
A13	4	LOM		TRUE	FALSE	FALSE
A13	4	LOM		TRUE	FALSE	FALSE
A13	4	LOM		TRUE	FALSE	FALSE
A13	5	LOM	92.95	TRUE	TRUE	TRUE
A13	5	LOM		TRUE	TRUE	TRUE
A13	5	LOM		TRUE	TRUE	TRUE
A15	1	SOB	25.68	TRUE	FALSE	FALSE
A15	2	SOB	26.03	TRUE	TRUE	TRUE
A16	1	HOP	74.19	TRUE	FALSE	FALSE
A16	1	HOP		TRUE	FALSE	FALSE
A16	1	HOP		TRUE	FALSE	FALSE
A16	1	HOP		TRUE	FALSE	FALSE
A16	2	HOP	73.09	TRUE	TRUE	TRUE
A16	2	HOP		TRUE	TRUE	TRUE
A16	2	HOP		TRUE	TRUE	TRUE
A16	3	HOP	52.74	TRUE	FALSE	FALSE
A16	4	HOP	68.11	TRUE	TRUE	FALSE
A16	5	HOP	18.72	TRUE	TRUE	TRUE
A16	6	HOP	18.94	TRUE	FALSE	FALSE
A16	7	HOP	26.75	TRUE	FALSE	FALSE
A16	7	HOP		TRUE	FALSE	FALSE
A16	8	HOP	26.89	TRUE	TRUE	TRUE
A16	8	HOP		TRUE	TRUE	TRUE
A16	9	HOP	34.3	TRUE	TRUE	TRUE
A16	10	HOP	33.99	TRUE	FALSE	FALSE
A16	11	HOP	59.79	TRUE	TRUE	TRUE
A16	12	HOP	59.82	TRUE	FALSE	FALSE
A16	12	HOP		TRUE	FALSE	FALSE
B03	1	HOP	50.77	TRUE	TRUE	TRUE
B03	1	HOP		TRUE	TRUE	TRUE
B03	1	HOP		TRUE	TRUE	TRUE
B03	1	HOP		TRUE	TRUE	TRUE
B03	2	HOP	46.63	TRUE	TRUE	TRUE
B03	2	HOP		TRUE	TRUE	TRUE
B04	1	SOB	10.98	TRUE	FALSE	FALSE
B04	2	SOB	12.3	TRUE	TRUE	FALSE
B04	3	SOB	15.68	TRUE	FALSE	FALSE
B04	4	SOB	15.86	TRUE	TRUE	TRUE
B04	5	SOB	26.09	TRUE	TRUE	TRUE
B04	6	SOB	38.01	TRUE	FALSE	FALSE
B04	6	SOB		TRUE	FALSE	FALSE
B04	7	SOB	33.21	TRUE	FALSE	FALSE
B04	8	SOB	33.11	TRUE	FALSE	FALSE
B04	9	SOB	53.21	TRUE	FALSE	FALSE
B04	9	SOB		TRUE	FALSE	FALSE
B04	9	SOB		TRUE	FALSE	FALSE
B04	10	SOB	52.7	TRUE	TRUE	TRUE
B04	10	SOB		TRUE	TRUE	FALSE
B04	10	SOB		TRUE	TRUE	FALSE
B05	1	LOM	22.25	TRUE	FALSE	FALSE
B05	2	LOM	22.31	TRUE	TRUE	TRUE
B05	3	LOM	27.15	TRUE	TRUE	TRUE
B05	4	LOM	26.88	TRUE	FALSE	FALSE
B05	5	LOM	36.04	TRUE	FALSE	FALSE
B05	5	LOM		TRUE	FALSE	FALSE
B05	6	LOM	42.52	TRUE	TRUE	TRUE
B05	6	LOM		TRUE	TRUE	TRUE
B05	7	LOM	58.04	TRUE	TRUE	TRUE
B05	7	LOM		TRUE	TRUE	TRUE
B05	8	LOM	42.71	TRUE	TRUE	TRUE
B05	8	LOM		TRUE	TRUE	TRUE
B05	9	LOM	43.01	TRUE	FALSE	FALSE
B05	9	LOM		TRUE	FALSE	FALSE
B05	10	LOM	43.5	TRUE	FALSE	FALSE
B05	11	LOM	43.27	TRUE	TRUE	TRUE
B05	11	LOM		TRUE	FALSE	FALSE
B07	1	SOB	54.54	TRUE	FALSE	FALSE
B07	1	SOB		TRUE	FALSE	FALSE
B07	1	SOB		TRUE	FALSE	FALSE
B07	2	SOB	43.34	TRUE	TRUE	TRUE
B07	3	SOB	43.62	TRUE	FALSE	FALSE
B07	3	SOB		TRUE	FALSE	FALSE
B07	4	SOB	57.19	TRUE	FALSE	FALSE
B07	4	SOB		TRUE	FALSE	FALSE
B07	5	SOB	57.49	TRUE	TRUE	TRUE
B07	5	SOB		TRUE	TRUE	TRUE
B07	5	SOB		TRUE	TRUE	TRUE
B07	5	SOB		TRUE	TRUE	TRUE
B07	6	SOB	62.49	TRUE	FALSE	FALSE
B07	6	SOB		TRUE	FALSE	FALSE
B07	6	SOB		TRUE	FALSE	FALSE
B07	7	SOB	62.89	TRUE	TRUE	TRUE
B07	7	SOB		TRUE	TRUE	TRUE
B08	1	HOP	59.7	TRUE	TRUE	TRUE
B08	1	HOP		TRUE	TRUE	TRUE
B08	1	HOP		TRUE	TRUE	TRUE
B08	2	HOP	58.94	TRUE	TRUE	FALSE
B08	2	HOP		TRUE	TRUE	FALSE
B08	2	HOP		TRUE	TRUE	FALSE
B08	2	HOP		TRUE	TRUE	FALSE
B08	3	HOP	48.77	TRUE	TRUE	TRUE
B08	3	HOP		TRUE	TRUE	TRUE
B08	4	HOP	57.79	TRUE	TRUE	FALSE
B08	4	HOP		TRUE	TRUE	FALSE
B10	1	SOB	75.2	TRUE	TRUE	FALSE
B10	2	SOB	75.24	TRUE	TRUE	TRUE
B10	3	SOB	57	TRUE	TRUE	TRUE
B10	3	SOB		TRUE	TRUE	TRUE
B10	3	SOB		TRUE	TRUE	TRUE
B10	4	SOB	57.19	TRUE	FALSE	FALSE
B10	4	SOB		TRUE	FALSE	FALSE
B11	1	LOM		TRUE	TRUE	FALSE
B11	1	LOM		TRUE	TRUE	FALSE
B11	2	LOM	47.09	TRUE	FALSE	FALSE
B11	2	LOM		TRUE	FALSE	FALSE
B11	3	LOM	48.12	TRUE	TRUE	TRUE
B11	3	LOM		TRUE	TRUE	TRUE
B11	4	LOM	51.97	TRUE	FALSE	FALSE
B11	4	LOM		TRUE	FALSE	FALSE
B11	5	LOM	51.78	TRUE	FALSE	FALSE
B11	5	LOM		TRUE	FALSE	FALSE
B13	1	HOP	84.62	TRUE	FALSE	FALSE
B13	1	HOP		TRUE	FALSE	FALSE
B13	2	HOP	84.45	TRUE	TRUE	TRUE
B13	2	HOP		TRUE	TRUE	TRUE
B13	3	HOP	58.72	TRUE	FALSE	FALSE
B13	3	HOP		TRUE	FALSE	FALSE
B13	3	HOP		TRUE	FALSE	FALSE
B13	4	HOP	58.92	TRUE	FALSE	FALSE
B13	4	HOP		TRUE	FALSE	FALSE
B13	5	HOP	5.5	TRUE	FALSE	FALSE
B13	6	HOP	56.96	TRUE	FALSE	FALSE
B13	6	HOP		TRUE	FALSE	FALSE
B13	6	HOP		TRUE	FALSE	FALSE
B13	6	HOP		TRUE	FALSE	FALSE
B13	7	HOP	56.25	TRUE	FALSE	FALSE
B13	8	HOP	58.53	TRUE	TRUE	TRUE
B13	9	HOP	51.76	TRUE	FALSE	FALSE
B13	10	HOP	51.84	TRUE	TRUE	TRUE
B13	10	HOP		TRUE	TRUE	TRUE
B14	1	SOB	24.1	TRUE	FALSE	FALSE
B14	2	SOB	24.23	TRUE	TRUE	TRUE
B14	3	SOB	41.48	FALSE	FALSE	FALSE
B14	3	SOB		FALSE	FALSE	FALSE
B14	4	SOB	41.26	TRUE	TRUE	TRUE
B15	1	LOM	70.68	TRUE	TRUE	TRUE
B15	1	LOM		TRUE	TRUE	TRUE
B15	1	LOM		TRUE	TRUE	TRUE
B15	1	LOM		TRUE	TRUE	TRUE
B15	1	LOM		TRUE	TRUE	TRUE
B15	1	LOM		TRUE	TRUE	TRUE
B15	1	LOM		TRUE	TRUE	TRUE
B15	2	LOM	60.14	FALSE	FALSE	FALSE
B15	2	LOM		FALSE	FALSE	FALSE
B15	2	LOM		FALSE	FALSE	FALSE
B15	2	LOM		FALSE	FALSE	FALSE
B15	3	LOM	68.71	TRUE	TRUE	TRUE
B15	3	LOM		TRUE	TRUE	TRUE
B15	3	LOM		TRUE	TRUE	TRUE
B15	4	LOM	68.23	TRUE	TRUE	FALSE
B15	4	LOM		TRUE	TRUE	FALSE
B15	4	LOM		TRUE	TRUE	FALSE
B15	5	LOM	74.6	TRUE	TRUE	TRUE
B15	5	LOM		TRUE	TRUE	TRUE
B15	6	LOM	73.35	FALSE	FALSE	FALSE
B15	6	LOM		FALSE	FALSE	FALSE
B15	7	LOM	39.7	FALSE	FALSE	FALSE
B15	7	LOM		FALSE	FALSE	FALSE
B15	7	LOM		FALSE	FALSE	FALSE
B15	7	LOM		FALSE	FALSE	FALSE
B15	8	LOM	39.72	TRUE	TRUE	TRUE
B15	8	LOM		TRUE	TRUE	TRUE
B15	9	LOM	2.34	FALSE	FALSE	FALSE
B15	9	LOM		FALSE	FALSE	FALSE
B16	1	CC	15.02	TRUE	FALSE	FALSE
B16	2	CC	14.91	TRUE	FALSE	FALSE
B16	3	CC	12.75	TRUE	FALSE	FALSE
B16	4	CC	12.8	TRUE	FALSE	FALSE
B16	5	CC	24.4	TRUE	FALSE	FALSE
B16	6	CC	24.35	TRUE	FALSE	FALSE
B16	7	CC	27.45	TRUE	FALSE	FALSE
B16	7	CC		TRUE	FALSE	FALSE
B16	8	CC	27.07	TRUE	FALSE	FALSE
B16	9	CC	24.82	TRUE	FALSE	FALSE
B16	9	CC		TRUE	FALSE	FALSE
B16	10	CC	24.6	TRUE	FALSE	FALSE
B16	11	CC	60.13	TRUE	TRUE	FALSE
B16	11	CC		TRUE	TRUE	FALSE
B16	11	CC		TRUE	TRUE	FALSE
B16	12	CC	60.25	TRUE	FALSE	FALSE
B16	12	CC		TRUE	FALSE	FALSE
B16	12	CC		TRUE	FALSE	FALSE
B16	12	CC		TRUE	FALSE	FALSE
C14	1	HOP	24.77	TRUE	FALSE	FALSE
C14	2	HOP	30.49	TRUE	FALSE	FALSE
C14	3	HOP	31.34	TRUE	FALSE	FALSE
C15	1	LOM	64.47	TRUE	FALSE	FALSE
C15	1	LOM		TRUE	FALSE	FALSE
C15	1	LOM		TRUE	FALSE	FALSE
C15	2	LOM	70.36	TRUE	TRUE	TRUE
C15	2	LOM		TRUE	TRUE	TRUE
C15	2	LOM		TRUE	TRUE	TRUE
C15	3	LOM	65.5	TRUE	TRUE	TRUE
C15	3	LOM		TRUE	TRUE	TRUE
C15	4	LOM	69.42	TRUE	TRUE	TRUE
C15	4	LOM		TRUE	TRUE	TRUE
C16	1	SOB	33.84	TRUE	FALSE	FALSE
C16	2	SOB	13.43	TRUE	FALSE	FALSE
C16	3	SOB	13.93	TRUE	FALSE	FALSE
C16	4	SOB	29.85	TRUE	TRUE	TRUE
C16	5	SOB	29.6	TRUE	FALSE	FALSE
C16	6	SOB	51.42	TRUE	TRUE	TRUE
C16	6	SOB		TRUE	TRUE	TRUE
C16	6	SOB		TRUE	TRUE	TRUE
C16	7	SOB	44.61	TRUE	FALSE	FALSE
C16	7	SOB		TRUE	FALSE	FALSE
C16	8	SOB	43.96	TRUE	TRUE	TRUE
C16	9	SOB	45.62	TRUE	TRUE	TRUE
C16	9	SOB		TRUE	TRUE	TRUE
C16	10	SOB	44.54	TRUE	FALSE	FALSE
C16	10	SOB		TRUE	FALSE	FALSE
C16	10	SOB		TRUE	FALSE	FALSE
C16	444	SOB	10.94	FALSE	FALSE	FALSE
C16	445	SOB	12.05	FALSE	FALSE	FALSE
C16	446	SOB	11.41	FALSE	FALSE	FALSE
C16	447	SOB	10.39	FALSE	FALSE	FALSE
C16	448	SOB	9.45	FALSE	FALSE	FALSE
C16	449	SOB	9.45	FALSE	FALSE	FALSE
C16	450	SOB	9.03	FALSE	FALSE	FALSE
C16	451	SOB	8.09	FALSE	FALSE	FALSE
C16	452	SOB	7.12	FALSE	FALSE	FALSE
C16	453	SOB	9.15	FALSE	FALSE	FALSE
C16	454	SOB	7.84	FALSE	FALSE	FALSE
C16	455	SOB	8.18	FALSE	FALSE	FALSE
C16	456	SOB	8.52	FALSE	FALSE	FALSE
C16	457	SOB	7.57	FALSE	FALSE	FALSE
C16	458	SOB	7.68	FALSE	FALSE	FALSE
C16	459	SOB	7.62	FALSE	FALSE	FALSE
C16	460	SOB	7.36	FALSE	FALSE	FALSE
C16	461	SOB	6.85	FALSE	FALSE	FALSE
C16	462	SOB	8.02	FALSE	FALSE	FALSE
C16	463	SOB	8.09	FALSE	FALSE	FALSE
C16	464	SOB	7.7	FALSE	FALSE	FALSE
C16	465	SOB	5.67	FALSE	FALSE	FALSE
C16	466	SOB	7.17	FALSE	FALSE	FALSE
C16	467	SOB	6.97	FALSE	FALSE	FALSE
C16	468	SOB	8.73	FALSE	FALSE	FALSE
C16	469	SOB	8.3	FALSE	FALSE	FALSE
C16	470	SOB	5.24	FALSE	FALSE	FALSE
C16	471	SOB	6.36	FALSE	FALSE	FALSE
C16	472	SOB	5.36	FALSE	FALSE	FALSE
C16	473	SOB	6.03	FALSE	FALSE	FALSE
C16	474	SOB	4.35	FALSE	FALSE	FALSE
C16	475	SOB	5.57	FALSE	FALSE	FALSE
C16	476	SOB	6.94	FALSE	FALSE	FALSE
C16	477	SOB	6.98	FALSE	FALSE	FALSE
C16	478	SOB	5.2	FALSE	FALSE	FALSE
C16	479	SOB	6.14	FALSE	FALSE	FALSE
C16	480	SOB	6.58	FALSE	FALSE	FALSE
C16	481	SOB	5.79	FALSE	FALSE	FALSE
C16	482	SOB	5.94	FALSE	FALSE	FALSE
C16	483	SOB	6.58	FALSE	FALSE	FALSE
C16	484	SOB	5.44	FALSE	FALSE	FALSE
C16	485	SOB	6.9	FALSE	FALSE	FALSE
C16	486	SOB	6.08	FALSE	FALSE	FALSE
C16	487	SOB	5.58	FALSE	FALSE	FALSE
C16	488	SOB	5.58	FALSE	FALSE	FALSE
C16	489	SOB	5.46	FALSE	FALSE	FALSE
C16	490	SOB	5.99	FALSE	FALSE	FALSE
C16	491	SOB	5.48	FALSE	FALSE	FALSE
C16	492	SOB	5.79	FALSE	FALSE	FALSE
C16	493	SOB	5.24	FALSE	FALSE	FALSE
C16	494	SOB	4.9	FALSE	FALSE	FALSE
C16	495	SOB	5.24	FALSE	FALSE	FALSE
C16	496	SOB	4.64	FALSE	FALSE	FALSE
C16	497	SOB	5.21	FALSE	FALSE	FALSE
C16	498	SOB	6.23	FALSE	FALSE	FALSE
C16	499	SOB	5	FALSE	FALSE	FALSE
C16	500	SOB	4	FALSE	FALSE	FALSE
C16	501	SOB	4.18	FALSE	FALSE	FALSE
C16	502	SOB	4.51	FALSE	FALSE	FALSE
C16	503	SOB	4.06	FALSE	FALSE	FALSE
C16	504	SOB	3.91	FALSE	FALSE	FALSE
C16	505	SOB	2.99	FALSE	FALSE	FALSE
C16	506	SOB	3.46	FALSE	FALSE	FALSE
C16	507	SOB	3.53	FALSE	FALSE	FALSE
C16	508	SOB	3.11	FALSE	FALSE	FALSE
C16	509	SOB	13.74	FALSE	FALSE	FALSE
C16	510	SOB	7.09	FALSE	FALSE	FALSE
C16	511	SOB	10.35	FALSE	FALSE	FALSE
C16	512	SOB	8.72	FALSE	FALSE	FALSE
C16	513	SOB	8.75	FALSE	FALSE	FALSE
C16	514	SOB	10.37	FALSE	FALSE	FALSE
C16	515	SOB	21.18	FALSE	FALSE	FALSE
C16	516	SOB	20.02	FALSE	FALSE	FALSE
C16	517	SOB	15.07	FALSE	FALSE	FALSE
C16	518	SOB	21.18	FALSE	FALSE	FALSE
C16	519	SOB	17.25	FALSE	FALSE	FALSE
C16	520	SOB	14.65	FALSE	FALSE	FALSE
C16	521	SOB	18.03	FALSE	FALSE	FALSE
C16	522	SOB	14.47	FALSE	FALSE	FALSE
C16	523	SOB	14.93	FALSE	FALSE	FALSE
C16	524	SOB	18.62	FALSE	FALSE	FALSE
C16	525	SOB	16.3	FALSE	FALSE	FALSE
C16	526	SOB	10.84	FALSE	FALSE	FALSE
C16	527	SOB	15.23	FALSE	FALSE	FALSE
C16	528	SOB	14.74	FALSE	FALSE	FALSE
C16	529	SOB	19.45	FALSE	FALSE	FALSE
C16	530	SOB	11.07	FALSE	FALSE	FALSE
C16	531	SOB	15.99	FALSE	FALSE	FALSE
C16	532	SOB	17.51	FALSE	FALSE	FALSE
C16	533	SOB	16.43	FALSE	FALSE	FALSE
C16	534	SOB	13.02	FALSE	FALSE	FALSE
C16	535	SOB	18.2	FALSE	FALSE	FALSE
C16	536	SOB	15.18	FALSE	FALSE	FALSE
C16	537	SOB	23.32	FALSE	FALSE	FALSE
C16	538	SOB	16.52	FALSE	FALSE	FALSE
C16	539	SOB	21.04	FALSE	FALSE	FALSE
C16	540	SOB	16.73	FALSE	FALSE	FALSE
C16	541	SOB	17.2	FALSE	FALSE	FALSE
C16	542	SOB	19.52	FALSE	FALSE	FALSE
C16	543	SOB	18.71	FALSE	FALSE	FALSE
C16	544	SOB	21.28	FALSE	FALSE	FALSE
C16	545	SOB	24.55	FALSE	FALSE	FALSE
C16	546	SOB	20.03	FALSE	FALSE	FALSE
C16	547	SOB	18.11	FALSE	FALSE	FALSE
C16	548	SOB	17.99	FALSE	FALSE	FALSE
C16	549	SOB	19.73	FALSE	FALSE	FALSE
C16	550	SOB	19.32	FALSE	FALSE	FALSE
C16	551	SOB	21.9	FALSE	FALSE	FALSE
C16	552	SOB	19.06	FALSE	FALSE	FALSE
C16	553	SOB	19	FALSE	FALSE	FALSE
C16	554	SOB	20.13	FALSE	FALSE	FALSE
C16	555	SOB	17.78	FALSE	FALSE	FALSE
C16	556	SOB	16.77	FALSE	FALSE	FALSE
C16	557	SOB	15.99	FALSE	FALSE	FALSE
C16	558	SOB	15.27	FALSE	FALSE	FALSE
C16	559	SOB	18.85	FALSE	FALSE	FALSE
C16	560	SOB	18.49	FALSE	FALSE	FALSE
C16	561	SOB	18.98	FALSE	FALSE	FALSE
C16	562	SOB	20.75	FALSE	FALSE	FALSE
C16	563	SOB	15.94	FALSE	FALSE	FALSE
C16	564	SOB	14.01	FALSE	FALSE	FALSE
C16	565	SOB	16.86	FALSE	FALSE	FALSE
C16	566	SOB	16.81	FALSE	FALSE	FALSE
C16	567	SOB	16.77	FALSE	FALSE	FALSE
C16	568	SOB	18.7	FALSE	FALSE	FALSE
C16	569	SOB	16.93	FALSE	FALSE	FALSE
C16	570	SOB	17.22	FALSE	FALSE	FALSE
C16	571	SOB	16.5	FALSE	FALSE	FALSE
C16	572	SOB	15.77	FALSE	FALSE	FALSE
C16	573	SOB	14.51	FALSE	FALSE	FALSE
C16	574	SOB	14.01	FALSE	FALSE	FALSE
C16	575	SOB	13.75	FALSE	FALSE	FALSE
C16	576	SOB	15.08	FALSE	FALSE	FALSE
C16	577	SOB	15.45	FALSE	FALSE	FALSE
C16	578	SOB	14.15	FALSE	FALSE	FALSE
C16	579	SOB	14.37	FALSE	FALSE	FALSE
C16	580	SOB	14.73	FALSE	FALSE	FALSE
C16	581	SOB	15.13	FALSE	FALSE	FALSE
C16	582	SOB	15.39	FALSE	FALSE	FALSE
C16	583	SOB	15.29	FALSE	FALSE	FALSE
C16	584	SOB	16.09	FALSE	FALSE	FALSE
C16	585	SOB	13.57	FALSE	FALSE	FALSE
C16	586	SOB	15.58	FALSE	FALSE	FALSE
C16	587	SOB	14.17	FALSE	FALSE	FALSE
C16	588	SOB	14.21	FALSE	FALSE	FALSE
C16	589	SOB	13.12	FALSE	FALSE	FALSE
C16	590	SOB	13.87	FALSE	FALSE	FALSE
C16	591	SOB	13.4	FALSE	FALSE	FALSE
C16	592	SOB	13.85	FALSE	FALSE	FALSE
C16	593	SOB	13.86	FALSE	FALSE	FALSE
C16	594	SOB	14.15	FALSE	FALSE	FALSE
C16	595	SOB	13.64	FALSE	FALSE	FALSE
C16	596	SOB	11.57	FALSE	FALSE	FALSE
C16	597	SOB	13.94	FALSE	FALSE	FALSE
C16	598	SOB	14.87	FALSE	FALSE	FALSE
C16	599	SOB	14.52	FALSE	FALSE	FALSE
C16	600	SOB	11.42	FALSE	FALSE	FALSE
C16	601	SOB	11.41	FALSE	FALSE	FALSE
C16	602	SOB	12.65	FALSE	FALSE	FALSE
C16	603	SOB	12.12	FALSE	FALSE	FALSE
C16	604	SOB	11.46	FALSE	FALSE	FALSE
C16	605	SOB	12.83	FALSE	FALSE	FALSE
C16	606	SOB	13.15	FALSE	FALSE	FALSE
C16	607	SOB	10.82	FALSE	FALSE	FALSE
C16	608	SOB	12.18	FALSE	FALSE	FALSE
C16	609	SOB	9.24	FALSE	FALSE	FALSE
C16	610	SOB	10.66	FALSE	FALSE	FALSE
C16	611	SOB	11	FALSE	FALSE	FALSE
C16	612	SOB	10.25	FALSE	FALSE	FALSE
C16	613	SOB	18.64	FALSE	FALSE	FALSE
C16	614	SOB	17.46	FALSE	FALSE	FALSE
C16	615	SOB	14.66	FALSE	FALSE	FALSE
C16	616	SOB	7.97	FALSE	FALSE	FALSE
C16	617	SOB	19.92	FALSE	FALSE	FALSE
C16	618	SOB	25.77	FALSE	FALSE	FALSE
C16	619	SOB	14.55	FALSE	FALSE	FALSE
C16	620	SOB	18.31	FALSE	FALSE	FALSE
C16	621	SOB	24.66	FALSE	FALSE	FALSE
C16	622	SOB	19.16	FALSE	FALSE	FALSE
C16	623	SOB	45.51	FALSE	FALSE	FALSE
C16	624	SOB	40.35	FALSE	FALSE	FALSE
C16	625	SOB	34.1	FALSE	FALSE	FALSE
C16	626	SOB	16.17	FALSE	FALSE	FALSE
C16	627	SOB	8.67	FALSE	FALSE	FALSE
C16	628	SOB	50.74	FALSE	FALSE	FALSE
C16	629	SOB	45.66	FALSE	FALSE	FALSE
C16	630	SOB	52.68	FALSE	FALSE	FALSE
C16	631	SOB	34.91	FALSE	FALSE	FALSE
C16	632	SOB	22.96	FALSE	FALSE	FALSE
C16	633	SOB	22.59	FALSE	FALSE	FALSE
C16	634	SOB	44.92	FALSE	FALSE	FALSE
C16	635	SOB	45.43	FALSE	FALSE	FALSE
C16	636	SOB	27.37	FALSE	FALSE	FALSE
C16	637	SOB	20.61	FALSE	FALSE	FALSE
C16	638	SOB	25.01	FALSE	FALSE	FALSE
C16	639	SOB	23.54	FALSE	FALSE	FALSE
C16	640	SOB	11.41	FALSE	FALSE	FALSE
C16	641	SOB	11.38	FALSE	FALSE	FALSE
C16	642	SOB	15.83	FALSE	FALSE	FALSE
C16	643	SOB	26.83	FALSE	FALSE	FALSE
C16	644	SOB	16.07	FALSE	FALSE	FALSE
C16	645	SOB	17.2	FALSE	FALSE	FALSE
C16	646	SOB	27.69	FALSE	FALSE	FALSE
C16	647	SOB	52.44	FALSE	FALSE	FALSE
C16	648	SOB	31.72	FALSE	FALSE	FALSE
C16	649	SOB	39.7	FALSE	FALSE	FALSE
C16	650	SOB	29.37	FALSE	FALSE	FALSE
C16	651	SOB	25.15	FALSE	FALSE	FALSE
C16	652	SOB	28.98	FALSE	FALSE	FALSE
C16	653	SOB	25.97	FALSE	FALSE	FALSE
C16	654	SOB	31.92	FALSE	FALSE	FALSE
C16	655	SOB	36.2	FALSE	FALSE	FALSE
C16	656	SOB	27.76	FALSE	FALSE	FALSE
C16	657	SOB	23.61	FALSE	FALSE	FALSE
C16	658	SOB	24.47	FALSE	FALSE	FALSE
C16	659	SOB	26.48	FALSE	FALSE	FALSE
C16	660	SOB	23.55	FALSE	FALSE	FALSE
C16	661	SOB	23.31	FALSE	FALSE	FALSE
C16	662	SOB	20.22	FALSE	FALSE	FALSE
C16	663	SOB	20.85	FALSE	FALSE	FALSE
C16	664	SOB	21.36	FALSE	FALSE	FALSE
C16	665	SOB	16.37	FALSE	FALSE	FALSE
C16	666	SOB	16.18	FALSE	FALSE	FALSE
C16	667	SOB	18.71	FALSE	FALSE	FALSE
C16	668	SOB	14.9	FALSE	FALSE	FALSE
C16	669	SOB	15.45	FALSE	FALSE	FALSE
C16	670	SOB	16.65	FALSE	FALSE	FALSE
C16	671	SOB	13.89	FALSE	FALSE	FALSE
C16	672	SOB	15.26	FALSE	FALSE	FALSE
C16	673	SOB	13.67	FALSE	FALSE	FALSE
C16	674	SOB	13.97	FALSE	FALSE	FALSE
C16	675	SOB	12.51	FALSE	FALSE	FALSE
C16	676	SOB	12.65	FALSE	FALSE	FALSE
C16	677	SOB	13.04	FALSE	FALSE	FALSE
C16	678	SOB	11.21	FALSE	FALSE	FALSE
C16	679	SOB	13.65	FALSE	FALSE	FALSE
C16	680	SOB	12.07	FALSE	FALSE	FALSE
C16	681	SOB	13.88	FALSE	FALSE	FALSE
C16	682	SOB	14.15	FALSE	FALSE	FALSE
C16	683	SOB	15.95	FALSE	FALSE	FALSE
C16	684	SOB	20.17	FALSE	FALSE	FALSE
C16	685	SOB	15.46	FALSE	FALSE	FALSE
C16	686	SOB	13.01	FALSE	FALSE	FALSE
C16	687	SOB	12.03	FALSE	FALSE	FALSE
C16	688	SOB	14.22	FALSE	FALSE	FALSE
C16	689	SOB	15.44	FALSE	FALSE	FALSE
C16	690	SOB	14.85	FALSE	FALSE	FALSE
C16	691	SOB	14.02	FALSE	FALSE	FALSE
C16	692	SOB	11.04	FALSE	FALSE	FALSE
C16	693	SOB	11.1	FALSE	FALSE	FALSE
C16	694	SOB	13.81	FALSE	FALSE	FALSE
C16	695	SOB	10.75	FALSE	FALSE	FALSE
C16	696	SOB	13.05	FALSE	FALSE	FALSE
C16	697	SOB	9.05	FALSE	FALSE	FALSE
C16	698	SOB	8.12	FALSE	FALSE	FALSE
C16	699	SOB	12.67	FALSE	FALSE	FALSE
C16	700	SOB	8.67	FALSE	FALSE	FALSE
C16	701	SOB	7.13	FALSE	FALSE	FALSE
C16	702	SOB	20.65	FALSE	FALSE	FALSE
C16	703	SOB	18.62	FALSE	FALSE	FALSE
C16	704	SOB	11	FALSE	FALSE	FALSE
C16	705	SOB	10.62	FALSE	FALSE	FALSE
C16	706	SOB	10.73	FALSE	FALSE	FALSE
C16	707	SOB	11.6	FALSE	FALSE	FALSE
C16	708	SOB	12.7	FALSE	FALSE	FALSE
C16	709	SOB	5.4	FALSE	FALSE	FALSE
C16	710	SOB	17	FALSE	TRUE	TRUE
C16	711	SOB	13.11	FALSE	TRUE	TRUE
C16	712	SOB	7.72	FALSE	FALSE	FALSE
C16	713	SOB	5.63	FALSE	FALSE	FALSE
C15	5	LOM	68.6	FALSE	TRUE	TRUE
C15	6	LOM	49.1	FALSE	TRUE	TRUE
C15	7	LOM	54.69	FALSE	TRUE	TRUE
C15	8	LOM	28.55	FALSE	TRUE	TRUE
C15	9	LOM	34.37	FALSE	TRUE	TRUE
C15	10	LOM	36.53	FALSE	TRUE	TRUE
C15	11	LOM	32.87	FALSE	TRUE	TRUE
C15	12	LOM	26.82	FALSE	TRUE	TRUE
C15	13	LOM	39.19	FALSE	TRUE	TRUE
C15	14	LOM	16.17	FALSE	TRUE	TRUE
C15	15	LOM	48.69	FALSE	TRUE	TRUE
C15	15	LOM		FALSE	TRUE	TRUE
C15	16	LOM	29.35	FALSE	TRUE	TRUE
C15	17	LOM	25.9	FALSE	TRUE	TRUE
C15	18	LOM	24.7	FALSE	TRUE	TRUE
C15	19	LOM	32.93	FALSE	TRUE	TRUE
C15	19	LOM		FALSE	TRUE	FALSE
C15	20	LOM	22.09	FALSE	TRUE	TRUE
C15	21	LOM	19.29	FALSE	TRUE	TRUE
C15	22	LOM	29.06	FALSE	TRUE	TRUE
C15	23	LOM	21.53	FALSE	TRUE	TRUE
C15	24	LOM	19.22	FALSE	TRUE	TRUE
C15	25	LOM	24.45	FALSE	TRUE	TRUE
C15	26	LOM	27.18	FALSE	TRUE	TRUE
C15	26	LOM		FALSE	TRUE	FALSE
C15	27	LOM	33.78	FALSE	TRUE	TRUE
C15	28	LOM	17.56	FALSE	TRUE	TRUE
C15	29	LOM	18.71	FALSE	TRUE	TRUE
C15	30	LOM	24.55	FALSE	TRUE	TRUE
C15	31	LOM	18.11	FALSE	TRUE	TRUE
C15	32	LOM	13.81	FALSE	TRUE	TRUE
C15	33	LOM	17.71	FALSE	TRUE	TRUE
C15	34	LOM	25.92	FALSE	TRUE	TRUE
C15	35	LOM	12.88	FALSE	TRUE	TRUE
C15	36	LOM	17.63	FALSE	TRUE	TRUE
C15	37	LOM	14.3	FALSE	TRUE	TRUE
C15	38	LOM	11.54	FALSE	TRUE	TRUE
C15	39	LOM	28.96	FALSE	TRUE	TRUE
A12	7	SOB	27.05	FALSE	TRUE	TRUE
A12	8	SOB	17.44	FALSE	TRUE	TRUE
A12	9	SOB	20.99	FALSE	TRUE	TRUE
A12	10	SOB	16.84	FALSE	TRUE	TRUE
A12	11	SOB	27.31	FALSE	TRUE	TRUE
A12	12	SOB	31.98	FALSE	TRUE	TRUE
A12	13	SOB	70.71	FALSE	TRUE	TRUE
A12	13	SOB		FALSE	TRUE	TRUE
A12	13	SOB		FALSE	TRUE	TRUE
A12	13	SOB		FALSE	TRUE	TRUE
A12	13	SOB		FALSE	TRUE	TRUE
A12	13	SOB		FALSE	TRUE	TRUE
A12	14	SOB	25.1	FALSE	TRUE	TRUE
A12	15	SOB	28.27	FALSE	TRUE	TRUE
A12	15	SOB		FALSE	TRUE	TRUE
A12	16	SOB	39.94	FALSE	TRUE	FALSE
A12	16	SOB		FALSE	TRUE	FALSE
A12	16	SOB		FALSE	TRUE	FALSE
A12	17	SOB	17.03	FALSE	TRUE	TRUE
A12	18	SOB	22.45	FALSE	TRUE	TRUE
A12	19	SOB	43.04	FALSE	TRUE	TRUE
A12	20	SOB	20.76	FALSE	TRUE	TRUE
A12	20	SOB		FALSE	TRUE	TRUE
A12	21	SOB	18.8	FALSE	TRUE	TRUE
A12	22	SOB	33.6	FALSE	TRUE	TRUE
A12	23	SOB	51.79	FALSE	TRUE	TRUE
A12	23	SOB		FALSE	TRUE	TRUE
A12	23	SOB		FALSE	TRUE	TRUE
A12	24	SOB	21.97	FALSE	TRUE	TRUE
A12	25	SOB	26.43	FALSE	TRUE	TRUE
A12	26	SOB	20.39	FALSE	TRUE	TRUE
A12	27	SOB	15.13	FALSE	TRUE	TRUE
A12	28	SOB	17.02	FALSE	TRUE	TRUE
B05	12	LOM	9.13	FALSE	TRUE	TRUE
B05	13	LOM	32.92	FALSE	TRUE	TRUE
B05	14	LOM	39.28	FALSE	TRUE	TRUE
B05	14	LOM		FALSE	TRUE	TRUE
B05	14	LOM		FALSE	TRUE	TRUE
B05	15	LOM	40.55	FALSE	TRUE	TRUE
B05	15	LOM		FALSE	TRUE	TRUE
B05	15	LOM		FALSE	TRUE	TRUE
B05	16	LOM	35.31	FALSE	TRUE	TRUE
B05	17	LOM	35.58	FALSE	TRUE	TRUE
B05	18	LOM	21.53	FALSE	TRUE	TRUE
B05	19	LOM	19.92	FALSE	TRUE	TRUE
B05	20	LOM	23.13	FALSE	TRUE	TRUE
B05	21	LOM	27.27	FALSE	TRUE	TRUE
B05	22	LOM	21.95	FALSE	TRUE	TRUE
B05	22	LOM		FALSE	TRUE	TRUE
B05	23	LOM	15.49	FALSE	TRUE	TRUE
B05	24	LOM	16.72	FALSE	TRUE	TRUE
B05	25	LOM	22.67	FALSE	TRUE	TRUE
B05	25	LOM		FALSE	TRUE	TRUE
C14	4	HOP	17.38	FALSE	TRUE	TRUE
C14	5	HOP	41.45	FALSE	TRUE	TRUE
C14	6	HOP	32.51	FALSE	TRUE	TRUE
C14	6	HOP		FALSE	TRUE	TRUE
C14	7	HOP	17.32	FALSE	TRUE	TRUE
C14	7	HOP		FALSE	TRUE	TRUE
C14	8	HOP	24.13	FALSE	TRUE	TRUE
C14	9	HOP	20.27	FALSE	TRUE	TRUE
C14	10	HOP	21.67	FALSE	TRUE	TRUE
C14	11	HOP	21.63	FALSE	TRUE	TRUE
C14	12	HOP	41.81	FALSE	TRUE	TRUE
C14	13	HOP	40.42	FALSE	TRUE	TRUE
C14	13	HOP		FALSE	TRUE	TRUE
C14	14	HOP	14.27	FALSE	TRUE	TRUE
C14	15	HOP	11.18	FALSE	TRUE	TRUE
C14	16	HOP	16.12	FALSE	TRUE	TRUE
C14	16	HOP		FALSE	TRUE	TRUE
A10	6	HOP	54.32	FALSE	TRUE	TRUE
A10	7	HOP	57.84	FALSE	TRUE	TRUE
A10	8	HOP	26.55	FALSE	TRUE	TRUE
A10	9	HOP	19.63	FALSE	TRUE	TRUE
A10	10	HOP	26.46	FALSE	TRUE	TRUE
A10	11	HOP	27.2	FALSE	TRUE	TRUE
A10	12	HOP	18.3	FALSE	TRUE	TRUE
A10	13	HOP	23.41	FALSE	TRUE	TRUE
A10	14	HOP	21.85	FALSE	TRUE	TRUE
A10	15	HOP	35.82	FALSE	TRUE	TRUE
A10	16	HOP	25.96	FALSE	TRUE	TRUE
A10	17	HOP	25.54	FALSE	TRUE	TRUE
A10	18	HOP	21.48	FALSE	TRUE	TRUE
A10	19	HOP	8.6	FALSE	TRUE	TRUE
A10	20	HOP	23.68	FALSE	TRUE	TRUE
A10	21	HOP	34.28	FALSE	TRUE	TRUE
A10	22	HOP	16.37	FALSE	TRUE	TRUE
B13	11	HOP	28.5	FALSE	TRUE	TRUE
B13	12	HOP	25.92	FALSE	TRUE	TRUE
B13	13	HOP	21.02	FALSE	TRUE	TRUE
B13	14	HOP	26.55	FALSE	TRUE	TRUE
B13	15	HOP	22.7	FALSE	TRUE	TRUE
B13	16	HOP	20.22	FALSE	TRUE	TRUE
B13	17	HOP	42.86	FALSE	TRUE	TRUE
B13	18	HOP	43.98	FALSE	TRUE	TRUE
B13	19	HOP	30.73	FALSE	TRUE	TRUE
B13	20	HOP	29.68	FALSE	TRUE	TRUE
B13	21	HOP	34.1	FALSE	TRUE	TRUE
B13	22	HOP	28.17	FALSE	TRUE	TRUE
B13	23	HOP	40.26	FALSE	TRUE	TRUE
B13	24	HOP	14.28	FALSE	TRUE	TRUE
B13	25	HOP	27.29	FALSE	TRUE	TRUE
B13	26	HOP	15.39	FALSE	TRUE	TRUE
B13	27	HOP	16.12	FALSE	TRUE	TRUE
B13	28	HOP	21.83	FALSE	TRUE	TRUE
B13	29	HOP	23.06	FALSE	TRUE	TRUE
B13	30	HOP	20.18	FALSE	TRUE	TRUE
B06	1	CC	26.03	FALSE	TRUE	TRUE
A14	1	CC	11.29	FALSE	TRUE	TRUE
A14	2	CC	12.59	FALSE	TRUE	TRUE
A14	3	CC	15.05	FALSE	TRUE	TRUE
B15	10	LOM	73.42	FALSE	TRUE	TRUE
B15	10	LOM		FALSE	FALSE	FALSE
B15	10	LOM		FALSE	FALSE	FALSE
B15	11	LOM	40.85	FALSE	TRUE	TRUE
B15	12	LOM	52.19	FALSE	TRUE	TRUE
B15	12	LOM		FALSE	FALSE	FALSE
B15	12	LOM		FALSE	FALSE	FALSE
B15	12	LOM		FALSE	FALSE	FALSE
B15	13	LOM	44.45	FALSE	TRUE	TRUE
B15	14	LOM	65.76	FALSE	TRUE	TRUE
B15	15	LOM	31.83	FALSE	TRUE	TRUE
B15	16	LOM	30.78	FALSE	TRUE	TRUE
B15	17	LOM	28.6	FALSE	TRUE	TRUE
B15	18	LOM	15.31	FALSE	TRUE	TRUE
B15	19	LOM	31.79	FALSE	TRUE	TRUE
B15	20	LOM	33.66	FALSE	TRUE	TRUE
B15	21	LOM	36.06	FALSE	TRUE	TRUE
B15	22	LOM	26.27	FALSE	TRUE	TRUE
B15	23	LOM	22.06	FALSE	TRUE	FALSE
B15	24	LOM	51.33	FALSE	TRUE	TRUE
B15	24	LOM		FALSE	FALSE	FALSE
B15	24	LOM		FALSE	FALSE	FALSE
B15	25	LOM	26.32	FALSE	TRUE	TRUE
B15	26	LOM	25.16	FALSE	TRUE	TRUE
B15	27	LOM	24.92	FALSE	TRUE	TRUE
B15	28	LOM	34.91	FALSE	TRUE	TRUE
B15	29	LOM	20.94	FALSE	TRUE	TRUE
B15	30	LOM	16.65	FALSE	TRUE	TRUE
B15	31	LOM	29.47	FALSE	TRUE	TRUE
B15	31	LOM		FALSE	FALSE	FALSE
B15	31	LOM		FALSE	FALSE	FALSE
B15	32	LOM	23.46	FALSE	TRUE	TRUE
B15	33	LOM	22.3	FALSE	TRUE	TRUE
B15	34	LOM	31.7	FALSE	TRUE	TRUE
B15	35	LOM	27.33	FALSE	TRUE	TRUE
B15	36	LOM	14.82	FALSE	TRUE	TRUE
B15	37	LOM	17.04	FALSE	TRUE	TRUE
B04	11	SOB	50.34	FALSE	TRUE	FALSE
B04	11	SOB		FALSE	FALSE	FALSE
B04	11	SOB		FALSE	FALSE	FALSE
B04	11	SOB		FALSE	FALSE	FALSE
B04	12	SOB	28.84	FALSE	TRUE	TRUE
B04	13	SOB	18.4	FALSE	TRUE	TRUE
B04	14	SOB	15.99	FALSE	TRUE	TRUE
B04	15	SOB	11.75	FALSE	TRUE	TRUE
B04	16	SOB	36.21	FALSE	TRUE	TRUE
B04	16	SOB		FALSE	FALSE	FALSE
B04	17	SOB	42.47	FALSE	TRUE	TRUE
B04	18	SOB	30.02	FALSE	TRUE	TRUE
B04	18	SOB		FALSE	FALSE	FALSE
B04	19	SOB	24.46	FALSE	TRUE	TRUE
B04	20	SOB	19.75	FALSE	TRUE	TRUE
B04	21	SOB		FALSE	TRUE	TRUE
B08	5	HOP	45.27	FALSE	TRUE	TRUE
B08	6	HOP	24.7	FALSE	TRUE	TRUE
B08	7	HOP	30.55	FALSE	TRUE	TRUE
B08	8	HOP	24.62	FALSE	TRUE	TRUE
B08	9	HOP	15	FALSE	TRUE	TRUE
B08	10	HOP	27.8	FALSE	TRUE	TRUE
B08	11	HOP	16.28	FALSE	TRUE	TRUE
B08	12	HOP	23.16	FALSE	TRUE	TRUE
B08	13	HOP	39.83	FALSE	TRUE	TRUE
B08	14	HOP	9.77	FALSE	TRUE	TRUE
B07	8	SOB	50.42	FALSE	TRUE	TRUE
B07	9	SOB	48.68	FALSE	TRUE	TRUE
B07	10	SOB	19.29	FALSE	TRUE	TRUE
B07	11	SOB	35.87	FALSE	TRUE	TRUE
B07	12	SOB	30.93	FALSE	TRUE	TRUE
B07	13	SOB	17.28	FALSE	TRUE	TRUE
B07	14	SOB	12.84	FALSE	TRUE	TRUE
B07	15	SOB	15.74	FALSE	TRUE	TRUE
B07	16	SOB	17.85	FALSE	TRUE	TRUE
B07	17	SOB	22.99	FALSE	TRUE	TRUE
B07	18	SOB	21.24	FALSE	TRUE	TRUE
B07	19	SOB	17.25	FALSE	TRUE	TRUE
B07	20	SOB		FALSE	TRUE	TRUE
B07	21	SOB		FALSE	TRUE	TRUE
B07	22	SOB	51.6	FALSE	TRUE	TRUE
B07	23	SOB	31.93	FALSE	TRUE	TRUE
B07	24	SOB	43.88	FALSE	TRUE	TRUE
B07	25	SOB	57.51	FALSE	TRUE	TRUE
B07	26	SOB	43.17	FALSE	TRUE	TRUE
B07	27	SOB	54.68	FALSE	TRUE	TRUE
B07	28	SOB	27.69	FALSE	TRUE	TRUE
B07	29	SOB	32.59	FALSE	TRUE	TRUE
B07	30	SOB	29.3	FALSE	TRUE	TRUE
B07	31	SOB	36.48	FALSE	TRUE	TRUE
B07	32	SOB	24.39	FALSE	TRUE	TRUE
B07	33	SOB	24.07	FALSE	TRUE	TRUE
B07	34	SOB	26.65	FALSE	TRUE	TRUE
B07	35	SOB	23.33	FALSE	TRUE	TRUE
B07	36	SOB	16.76	FALSE	TRUE	TRUE
B07	37	SOB	28.98	FALSE	TRUE	TRUE
B07	38	SOB	14.28	FALSE	TRUE	TRUE
B07	39	SOB	9.52	FALSE	TRUE	TRUE
B07	40	SOB	15.89	FALSE	TRUE	TRUE
B07	41	SOB	19.07	FALSE	TRUE	TRUE
B07	42	SOB	14.72	FALSE	TRUE	TRUE
B07	43	SOB		FALSE	TRUE	TRUE
B07	44	SOB	14.82	FALSE	TRUE	TRUE
B07	45	SOB	16.36	FALSE	TRUE	TRUE
B07	46	SOB	7.98	FALSE	TRUE	TRUE
B07	47	SOB	16.98	FALSE	TRUE	TRUE
B07	48	SOB	12.92	FALSE	TRUE	TRUE
B07	49	SOB	6.35	FALSE	TRUE	TRUE
B07	50	SOB	7.18	FALSE	TRUE	TRUE
A15	3	SOB	25.64	FALSE	TRUE	TRUE
A15	4	SOB	40.52	FALSE	TRUE	TRUE
A15	5	SOB	61.43	FALSE	TRUE	TRUE
A15	6	SOB	60.12	FALSE	TRUE	TRUE
A15	7	SOB	37.45	FALSE	TRUE	TRUE
A15	8	SOB	20.31	FALSE	TRUE	TRUE
A15	9	SOB	38.22	FALSE	TRUE	TRUE
A15	10	SOB	35.3	FALSE	TRUE	TRUE
A15	11	SOB	65.51	FALSE	TRUE	TRUE
A15	12	SOB	16.39	FALSE	TRUE	TRUE
A15	13	SOB	73.86	FALSE	TRUE	TRUE
B16	13	CC	19.08	FALSE	TRUE	TRUE
B16	14	CC	13	FALSE	TRUE	TRUE
B16	15	CC	11.66	FALSE	TRUE	TRUE
B16	16	CC	10.81	FALSE	TRUE	TRUE
B09	1	CC	10.62	FALSE	TRUE	TRUE
B09	2	CC	10.59	FALSE	TRUE	TRUE
A09	10	LOM	12.16	FALSE	TRUE	TRUE
A09	11	LOM	20.12	FALSE	TRUE	TRUE
A09	12	LOM	23.07	FALSE	TRUE	TRUE
A09	13	LOM	18.26	FALSE	TRUE	TRUE
A09	14	LOM	12.88	FALSE	TRUE	TRUE
A09	15	LOM	26.86	FALSE	TRUE	TRUE
A09	16	LOM	40.1	FALSE	TRUE	TRUE
A09	17	LOM	71.06	FALSE	TRUE	TRUE
A09	18	LOM	69.56	FALSE	TRUE	TRUE
A09	19	LOM	57.07	FALSE	TRUE	TRUE
A09	20	LOM	67.31	FALSE	TRUE	TRUE
A09	21	LOM	66.88	FALSE	TRUE	TRUE
A09	22	LOM	33.13	FALSE	TRUE	TRUE
A09	23	LOM	21.15	FALSE	TRUE	TRUE
A09	24	LOM	88.82	FALSE	TRUE	TRUE
A09	25	LOM	67.11	FALSE	TRUE	TRUE
B11	6	LOM	61.94	FALSE	TRUE	TRUE
B11	7	LOM	61.6	FALSE	TRUE	TRUE
B11	8	LOM	54.55	FALSE	TRUE	TRUE
B11	9	LOM	51.12	FALSE	TRUE	TRUE
B11	10	LOM	50.46	FALSE	TRUE	TRUE
B11	11	LOM	31.14	FALSE	TRUE	TRUE
B11	12	LOM	30.01	FALSE	TRUE	TRUE
B11	13	LOM	33.05	FALSE	TRUE	TRUE
B11	14	LOM	25.84	FALSE	TRUE	TRUE
B11	15	LOM	25.58	FALSE	TRUE	TRUE
B11	16	LOM	23.48	FALSE	TRUE	TRUE
B11	17	LOM	21.62	FALSE	TRUE	TRUE
B11	18	LOM	21.71	FALSE	TRUE	TRUE
B11	19	LOM	24.64	FALSE	TRUE	TRUE
B11	20	LOM	23.54	FALSE	TRUE	TRUE
B11	21	LOM	22.45	FALSE	TRUE	TRUE
B11	22	LOM	22.17	FALSE	TRUE	TRUE
B11	23	LOM	21.08	FALSE	TRUE	TRUE
B11	24	LOM	18.95	FALSE	TRUE	TRUE
B11	25	LOM	17.7	FALSE	TRUE	TRUE
B11	26	LOM	18.36	FALSE	TRUE	TRUE
B11	27	LOM		FALSE	TRUE	TRUE
B11	28	LOM	11.31	FALSE	TRUE	TRUE
B11	29	LOM	17.15	FALSE	TRUE	TRUE
B11	30	LOM	15.53	FALSE	TRUE	TRUE
B11	31	LOM	15.13	FALSE	TRUE	TRUE
B11	32	LOM	16.56	FALSE	TRUE	TRUE
B11	33	LOM	16.18	FALSE	TRUE	TRUE
B11	34	LOM	13.87	FALSE	TRUE	TRUE
B11	35	LOM	12.73	FALSE	TRUE	TRUE
B11	36	LOM	12.77	FALSE	TRUE	TRUE
B11	37	LOM	9.68	FALSE	TRUE	TRUE
B10	5	SOB		FALSE	TRUE	TRUE
B10	6	SOB	10.28	FALSE	TRUE	TRUE
B10	7	SOB	15.31	FALSE	TRUE	TRUE
B10	8	SOB	14.6	FALSE	TRUE	TRUE
B10	9	SOB	19.29	FALSE	TRUE	TRUE
B10	10	SOB	20.96	FALSE	TRUE	TRUE
B10	11	SOB	17.39	FALSE	TRUE	TRUE
B10	12	SOB	18.4	FALSE	TRUE	TRUE
B10	13	SOB	22.81	FALSE	TRUE	TRUE
B10	14	SOB	22.52	FALSE	TRUE	TRUE
B10	15	SOB	26.62	FALSE	TRUE	TRUE
B10	16	SOB	28.51	FALSE	TRUE	TRUE
B10	17	SOB	19.41	FALSE	TRUE	TRUE
B10	18	SOB	34.52	FALSE	TRUE	TRUE
B10	19	SOB	40.17	FALSE	TRUE	TRUE
B10	20	SOB	50.06	FALSE	TRUE	TRUE
B10	21	SOB	50.78	FALSE	TRUE	TRUE
B10	22	SOB	55.53	FALSE	TRUE	TRUE
B10	23	SOB	54.41	FALSE	TRUE	TRUE
B10	24	SOB	67.49	FALSE	TRUE	TRUE
B10	25	SOB	67.82	FALSE	TRUE	FALSE
B10	25	SOB		FALSE	TRUE	TRUE
B14	5	SOB		FALSE	TRUE	TRUE
B14		SOB	16.09	FALSE	TRUE	TRUE
B14	6	SOB	15.52	FALSE	TRUE	TRUE
B14	7	SOB	17.98	FALSE	TRUE	TRUE
B14	8	SOB	19.2	FALSE	TRUE	TRUE
B14	9	SOB	20.86	FALSE	TRUE	TRUE
B14	10	SOB	18.58	FALSE	TRUE	TRUE
B14	11	SOB	17.95	FALSE	TRUE	TRUE
B14	12	SOB	17.77	FALSE	TRUE	TRUE
B14	13	SOB	11.21	FALSE	TRUE	TRUE
B14	14	SOB	19.45	FALSE	TRUE	TRUE
B14	15	SOB	21.7	FALSE	TRUE	TRUE
B14	16	SOB	30.48	FALSE	TRUE	TRUE
B14	17	SOB	23.15	FALSE	TRUE	TRUE
B14	18	SOB	25.13	FALSE	TRUE	TRUE
B14	19	SOB	16.98	FALSE	TRUE	TRUE
B14	20	SOB	16.3	FALSE	TRUE	TRUE
B14	21	SOB	16.18	FALSE	TRUE	TRUE
B14	22	SOB	19.5	FALSE	TRUE	TRUE
B14	23	SOB	25.31	FALSE	TRUE	TRUE
B14	24	SOB	24.31	FALSE	TRUE	TRUE
B14	25	SOB	22.84	FALSE	TRUE	TRUE
B14	26	SOB	24.34	FALSE	TRUE	TRUE
B14	27	SOB	15.01	FALSE	TRUE	TRUE
B14	28	SOB	9.55	FALSE	TRUE	TRUE
B14	29	SOB	28.73	FALSE	TRUE	TRUE
B14	30	SOB	42.43	FALSE	TRUE	TRUE
B14	31	SOB	33.85	FALSE	TRUE	TRUE
B14	32	SOB	30.91	FALSE	TRUE	TRUE
B14	33	SOB	28.77	FALSE	TRUE	TRUE
B14	34	SOB	20.88	FALSE	TRUE	TRUE
B14	35	SOB	31.71	FALSE	TRUE	TRUE
B14	36	SOB	36.09	FALSE	TRUE	TRUE
B14	37	SOB	38.24	FALSE	TRUE	TRUE
B14	38	SOB	39.94	FALSE	TRUE	TRUE
B14	39	SOB	54.66	FALSE	TRUE	TRUE
B14	40	SOB	79.95	FALSE	TRUE	TRUE
A05	34	SOB	48	FALSE	TRUE	TRUE
A05	35	SOB	29.91	FALSE	TRUE	TRUE
A05	36	SOB	25.76	FALSE	TRUE	TRUE
A05	37	SOB	29.31	FALSE	TRUE	TRUE
A05	38	SOB	22.95	FALSE	TRUE	TRUE
A05	39	SOB	28.36	FALSE	TRUE	TRUE
A05	40	SOB	25.16	FALSE	TRUE	TRUE
A05	41	SOB	24.28	FALSE	TRUE	TRUE
A05	42	SOB	22.7	FALSE	TRUE	TRUE
A05	43	SOB	19.49	FALSE	TRUE	TRUE
A05	44	SOB		FALSE	TRUE	TRUE
A05	45	SOB	62.07	FALSE	TRUE	TRUE
A05	46	SOB	67.18	FALSE	TRUE	TRUE
A05	47	SOB	54.18	FALSE	TRUE	TRUE
A05	48	SOB	55.24	FALSE	TRUE	TRUE
A05	49	SOB	64.4	FALSE	TRUE	TRUE
A05	49	SOB		FALSE	TRUE	TRUE
B12	1	HOP	14.11	FALSE	TRUE	TRUE
B12	2	HOP	17.48	FALSE	TRUE	TRUE
B12	3	HOP	18.15	FALSE	TRUE	TRUE
B12	4	HOP	19.06	FALSE	TRUE	TRUE
B12	5	HOP	19.63	FALSE	TRUE	TRUE
B12	6	HOP	23.56	FALSE	TRUE	TRUE
B12	7	HOP	18.12	FALSE	TRUE	TRUE
B12	8	HOP	17.49	FALSE	TRUE	TRUE
B12	9	HOP	24.63	FALSE	TRUE	TRUE
B12	10	HOP	23.65	FALSE	TRUE	TRUE
B12	11	HOP	25.9	FALSE	TRUE	TRUE
B12	12	HOP	16.74	FALSE	TRUE	TRUE
B12	13	HOP	24.48	FALSE	TRUE	TRUE
B12	14	HOP	34.94	FALSE	TRUE	TRUE
B12	15	HOP	48.56	FALSE	TRUE	TRUE
B12	16	HOP	68.24	FALSE	TRUE	TRUE
B12	17	HOP	57.41	FALSE	TRUE	TRUE
B12	18	HOP	38.12	FALSE	TRUE	TRUE
B12	19	HOP	12.86	FALSE	TRUE	TRUE
B12	20	HOP		FALSE	TRUE	TRUE
B12	21	HOP		FALSE	TRUE	TRUE
B12	22	HOP		FALSE	TRUE	TRUE
B12	23	HOP		FALSE	TRUE	TRUE
B12	24	HOP		FALSE	TRUE	TRUE
B12	25	HOP		FALSE	TRUE	TRUE
B12	26	HOP		FALSE	TRUE	TRUE
B12	26	HOP		FALSE	TRUE	TRUE
A07	9	LOM	21.07	FALSE	TRUE	TRUE
A07	10	LOM	14.03	FALSE	TRUE	TRUE
A07	11	LOM	23.36	FALSE	TRUE	TRUE
A07	12	LOM	34.71	FALSE	TRUE	TRUE
A07	13	LOM	35.18	FALSE	TRUE	TRUE
A07	14	LOM	25.37	FALSE	TRUE	TRUE
A07	15	LOM	40.04	FALSE	TRUE	TRUE
A07	16	LOM	35.64	FALSE	TRUE	TRUE
A07	17	LOM	29.78	FALSE	TRUE	TRUE
A07	18	LOM	53.49	FALSE	TRUE	TRUE
A07	19	LOM	45.44	FALSE	TRUE	TRUE
A07	20	LOM	56.15	FALSE	TRUE	TRUE
A07	21	LOM	71.72	FALSE	TRUE	TRUE
A07	22	LOM	65.2	FALSE	TRUE	TRUE
A07	23	LOM	11.4	FALSE	TRUE	TRUE
A07	24	LOM	60.58	FALSE	TRUE	TRUE
A07	25	LOM	61.77	FALSE	TRUE	TRUE
A07	26	LOM	80.81	FALSE	TRUE	TRUE
A07	27	LOM	63.65	FALSE	TRUE	TRUE
A07	28	LOM	70.33	FALSE	TRUE	TRUE
A07	29	LOM	62.14	FALSE	TRUE	TRUE
A07	30	LOM	63.23	FALSE	TRUE	TRUE
A07	30	LOM		FALSE	TRUE	TRUE
A16	13	HOP	58.5	FALSE	TRUE	TRUE
A16	14	HOP	30.92	FALSE	TRUE	TRUE
A16	15	HOP	54.3	FALSE	TRUE	TRUE
A16	16	HOP	54.94	FALSE	TRUE	TRUE
A16	17	HOP	33.03	FALSE	TRUE	TRUE
A16	18	HOP	32.7	FALSE	TRUE	TRUE
A16	19	HOP	25	FALSE	TRUE	TRUE
A16	20	HOP	20.09	FALSE	TRUE	TRUE
A16	21	HOP	15.97	FALSE	TRUE	TRUE
A16	22	HOP	29.01	FALSE	TRUE	TRUE
A16	23	HOP	18.9	FALSE	TRUE	TRUE
A16	24	HOP	70.97	FALSE	TRUE	TRUE
A16	25	HOP	33.9	FALSE	TRUE	TRUE
A16	26	HOP	22.2	FALSE	TRUE	TRUE
A16	27	HOP	16.38	FALSE	TRUE	TRUE
A16	28	HOP	19.28	FALSE	TRUE	TRUE
A16	29	HOP	24.91	FALSE	TRUE	TRUE
A16	30	HOP	22.98	FALSE	TRUE	TRUE
A16	31	HOP	23.94	FALSE	TRUE	TRUE
A16	32	HOP	12.67	FALSE	TRUE	TRUE
A16	33	HOP	31.53	FALSE	TRUE	TRUE
A16	34	HOP	21.5	FALSE	TRUE	TRUE
A16	35	HOP	14	FALSE	TRUE	TRUE
A16	36	HOP	13.07	FALSE	TRUE	TRUE
A16	37	HOP	12.7	FALSE	TRUE	TRUE
B03	3	HOP	22.26	FALSE	TRUE	TRUE
B03	4	HOP	11.07	FALSE	TRUE	TRUE
B03	5	HOP	31.73	FALSE	TRUE	TRUE
B03	6	HOP	22.47	FALSE	TRUE	TRUE
B03	7	HOP	18.13	FALSE	TRUE	TRUE
B03	8	HOP	26.63	FALSE	TRUE	TRUE
B03	9	HOP	23.96	FALSE	TRUE	TRUE
B03	10	HOP	27.15	FALSE	TRUE	TRUE
B03	11	HOP	17.72	FALSE	TRUE	TRUE
B03	12	HOP	20.98	FALSE	TRUE	TRUE
B03	13	HOP	13.6	FALSE	TRUE	TRUE
B03	14	HOP	18.15	FALSE	TRUE	TRUE
B03	15	HOP	69.07	FALSE	TRUE	TRUE
NC06	1	NCC	27.53	FALSE	TRUE	TRUE
NC06	2	NCC	28.43	FALSE	TRUE	TRUE
NC06	3	NCC	26.72	FALSE	TRUE	TRUE
NC06	4	NCC		FALSE	TRUE	TRUE
NC06	5	NCC	21.75	FALSE	TRUE	TRUE
NC06	6	NCC	19.23	FALSE	TRUE	TRUE
NC06	7	NCC	11.28	FALSE	TRUE	TRUE
NC06	8	NCC	14.93	FALSE	TRUE	TRUE
NC06	9	NCC	13.09	FALSE	TRUE	TRUE
NC06	10	NCC	14.55	FALSE	TRUE	TRUE
NC06	11	NCC	13.25	FALSE	TRUE	TRUE
NC06	12	NCC	17.33	FALSE	TRUE	TRUE
NC06	13	NCC	22.07	FALSE	TRUE	TRUE
NC06	14	NCC	19.38	FALSE	TRUE	TRUE
NC06	15	NCC	18.71	FALSE	TRUE	TRUE
NC06	15	NCC		FALSE	TRUE	TRUE
NC06	16	NCC	11.9	FALSE	TRUE	TRUE
NC06	17	NCC	14.92	FALSE	TRUE	TRUE
NC06	18	NCC	8.99	FALSE	TRUE	TRUE
NC06	19	NCC	23.18	FALSE	TRUE	TRUE
NC06	20	NCC	26.73	FALSE	TRUE	TRUE
NC06	21	NCC	24.74	FALSE	TRUE	TRUE
NC06	22	NCC	28.66	FALSE	TRUE	TRUE
NC06	23	NCC	21.59	FALSE	TRUE	TRUE
NC06	24	NCC	23.59	FALSE	TRUE	TRUE
NC06	25	NCC	21.01	FALSE	TRUE	TRUE
NC06	26	NCC	33.77	FALSE	TRUE	TRUE
NC06	27	NCC	22.22	FALSE	TRUE	TRUE
NC06	28	NCC	24.22	FALSE	TRUE	TRUE
NC06	29	NCC	30.53	FALSE	TRUE	TRUE
NC06	30	NCC	25.2	FALSE	TRUE	TRUE
NC06	31	NCC	41.06	FALSE	TRUE	TRUE
NC06	32	NCC	35.84	FALSE	TRUE	TRUE
NC06	33	NCC		FALSE	TRUE	TRUE
NC06	34	NCC	37.2	FALSE	TRUE	TRUE
NC06	35	NCC	35.57	FALSE	TRUE	TRUE
NC06	36	NCC	40.8	FALSE	TRUE	TRUE
NC02	1	NCC	8.73	FALSE	TRUE	TRUE
A04	28	LOM	55.9	FALSE	TRUE	TRUE
A04	29	LOM	39.39	FALSE	TRUE	TRUE
A04	30	LOM	37.33	FALSE	TRUE	TRUE
A04	31	LOM	36.72	FALSE	TRUE	TRUE
A04	32	LOM	36.52	FALSE	TRUE	TRUE
A04	33	LOM	32.02	FALSE	TRUE	TRUE
A04	34	LOM	24.45	FALSE	TRUE	TRUE
A04	35	LOM	29.18	FALSE	TRUE	TRUE
A04	36	LOM	26.96	FALSE	TRUE	TRUE
A04	37	LOM	20.11	FALSE	TRUE	TRUE
A04	38	LOM	20.57	FALSE	TRUE	TRUE
A04	39	LOM	17.37	FALSE	TRUE	TRUE
A04	40	LOM	16.51	FALSE	TRUE	TRUE
A03	1	CC	37.53	FALSE	TRUE	TRUE
A03	2	CC	31.79	FALSE	TRUE	TRUE
A03	3	CC	24.07	FALSE	TRUE	TRUE
A03	4	CC	16.55	FALSE	TRUE	TRUE
A03	5	CC	13.92	FALSE	TRUE	TRUE
A03	6	CC	12.48	FALSE	TRUE	TRUE
A03	7	CC	14.92	FALSE	TRUE	TRUE
A03	8	CC	18.5	FALSE	TRUE	TRUE
A06	20	HOP	36.01	FALSE	TRUE	TRUE
A06	21	HOP	39.36	FALSE	TRUE	TRUE
A06	22	HOP	31.12	FALSE	TRUE	TRUE
A06	23	HOP	37.16	FALSE	TRUE	TRUE
A06	24	HOP	23.79	FALSE	TRUE	TRUE
A06	25	HOP	17.81	FALSE	TRUE	TRUE
A06	26	HOP	26.78	FALSE	TRUE	TRUE
A06	27	HOP	28.02	FALSE	TRUE	TRUE
A06	28	HOP	25.31	FALSE	TRUE	TRUE
A06	29	HOP	27.74	FALSE	TRUE	TRUE
A06	30	HOP	27.04	FALSE	TRUE	TRUE
A06	31	HOP	23.96	FALSE	TRUE	TRUE
A06	32	HOP	24.15	FALSE	TRUE	TRUE
A06	33	HOP	20.11	FALSE	TRUE	TRUE
A06	34	HOP	19.04	FALSE	TRUE	TRUE
A06	35	HOP	17.49	FALSE	TRUE	TRUE
A06	36	HOP	20.01	FALSE	TRUE	TRUE
A06	37	HOP	18.23	FALSE	TRUE	TRUE
A06	38	HOP		FALSE	TRUE	TRUE
A06	39	HOP	11.88	FALSE	TRUE	TRUE
A06	40	HOP	9.26	FALSE	TRUE	TRUE
NC03	1	NCC	16.51	FALSE	TRUE	TRUE
NC03	2	NCC		FALSE	TRUE	TRUE
NC05	1	NCC	53.88	FALSE	TRUE	TRUE
NC05	2	NCC	16.02	FALSE	TRUE	TRUE
NC05	3	NCC	25.75	FALSE	TRUE	TRUE
NC05	4	NCC	16.63	FALSE	TRUE	TRUE
NC05	5	NCC	11.85	FALSE	TRUE	TRUE
NC05	6	NCC	8.77	FALSE	TRUE	TRUE
NC05	7	NCC	4.89	FALSE	TRUE	TRUE
NC01	1	NCC	51.24	FALSE	TRUE	TRUE
A03		CC	8.72	FALSE	FALSE	FALSE
A03		CC	8.6	FALSE	FALSE	FALSE
A03		CC	6.22	FALSE	FALSE	FALSE
A03		CC	9.94	FALSE	FALSE	FALSE
A03		CC	5.12	FALSE	FALSE	FALSE
A03		CC	14.7	FALSE	FALSE	FALSE
A03		CC	13.54	FALSE	FALSE	FALSE
A03		CC	12.33	FALSE	FALSE	FALSE
A03		CC	11.3	FALSE	FALSE	FALSE
A03		CC	14.45	FALSE	FALSE	FALSE
A03		CC	13.97	FALSE	FALSE	FALSE
A03		CC	15.38	FALSE	FALSE	FALSE
A03		CC	14.88	FALSE	FALSE	FALSE
A03		CC	8.41	FALSE	FALSE	FALSE
A03		CC	8.12	FALSE	FALSE	FALSE
A03		CC	7.19	FALSE	FALSE	FALSE
A03		CC	3.31	FALSE	FALSE	FALSE
A03		CC	3.64	FALSE	FALSE	FALSE
A03		CC	2.86	FALSE	FALSE	FALSE
A03		CC	5.39	FALSE	FALSE	FALSE
A03		CC	19.55	FALSE	FALSE	FALSE
A03		CC	25.27	FALSE	FALSE	FALSE
A03		CC	21.98	FALSE	FALSE	FALSE
A03		CC	27.92	FALSE	FALSE	FALSE
A03		CC	16.45	FALSE	FALSE	FALSE
A03		CC	18.96	FALSE	FALSE	FALSE
A03		CC	19.69	FALSE	FALSE	FALSE
A03		CC	25.96	FALSE	FALSE	FALSE
A03		CC	18.64	FALSE	FALSE	FALSE
A03		CC	27.13	FALSE	FALSE	FALSE
A03		CC	30.68	FALSE	FALSE	FALSE
A03		CC	30.89	FALSE	FALSE	FALSE
A03		CC	16.75	FALSE	FALSE	FALSE
A03		CC	28.72	FALSE	FALSE	FALSE
A03		CC	22.71	FALSE	FALSE	FALSE
A03		CC	33.17	FALSE	FALSE	FALSE
A03		CC	31.77	FALSE	FALSE	FALSE
A03		CC	27.08	FALSE	FALSE	FALSE
A03		CC	23.93	FALSE	FALSE	FALSE
A03		CC	33.73	FALSE	FALSE	FALSE
A03		CC	20.51	FALSE	FALSE	FALSE
A03		CC	19.27	FALSE	FALSE	FALSE
A03		CC	58.01	FALSE	FALSE	FALSE
A03		CC	74.94	FALSE	FALSE	FALSE
A03		CC	79.71	FALSE	FALSE	FALSE
A03		CC	72.54	FALSE	FALSE	FALSE
A03		CC	14.77	FALSE	FALSE	FALSE
A03		CC	2.06	FALSE	FALSE	FALSE
A03		CC	6.77	FALSE	FALSE	FALSE
A03		CC	3.79	FALSE	FALSE	FALSE
A03		CC	6.08	FALSE	FALSE	FALSE
A03		CC	6.28	FALSE	FALSE	FALSE
A03		CC	6.14	FALSE	FALSE	FALSE
A03		CC	14.39	FALSE	FALSE	FALSE
A03		CC	7.08	FALSE	FALSE	FALSE
A03		CC	4.95	FALSE	FALSE	FALSE
A03		CC	14.2	FALSE	FALSE	FALSE
A03		CC	6.06	FALSE	FALSE	FALSE
A03		CC	8.79	FALSE	FALSE	FALSE
A03		CC	16.2	FALSE	FALSE	FALSE
A03		CC	6.66	FALSE	FALSE	FALSE
A03		CC	15.94	FALSE	FALSE	FALSE
A03		CC	8.06	FALSE	FALSE	FALSE
A03		CC	14.78	FALSE	FALSE	FALSE
A03		CC	9.26	FALSE	FALSE	FALSE
A03		CC	7.99	FALSE	FALSE	FALSE
A03		CC	9.05	FALSE	FALSE	FALSE
A03		CC	11.32	FALSE	FALSE	FALSE
A03		CC	10.8	FALSE	FALSE	FALSE
A03		CC	11.35	FALSE	FALSE	FALSE
A03		CC	13.81	FALSE	FALSE	FALSE
A03		CC	9.22	FALSE	FALSE	FALSE
A03		CC	6.78	FALSE	FALSE	FALSE
A03		CC	4.65	FALSE	FALSE	FALSE
A03		CC	27.64	FALSE	FALSE	FALSE
A03		CC	32.41	FALSE	FALSE	FALSE
A03		CC	24.2	FALSE	FALSE	FALSE
A03		CC	4.21	FALSE	FALSE	FALSE
A03		CC	30.95	FALSE	FALSE	FALSE
A03		CC	22.78	FALSE	FALSE	FALSE
A03		CC	19.04	FALSE	FALSE	FALSE
A03		CC	21.22	FALSE	FALSE	FALSE
A03		CC	14.35	FALSE	FALSE	FALSE
A03		CC	25.27	FALSE	FALSE	FALSE
A03		CC	19.53	FALSE	FALSE	FALSE
A03		CC	21	FALSE	FALSE	FALSE
A03		CC	28.14	FALSE	FALSE	FALSE
A03		CC	11.2	FALSE	FALSE	FALSE
A03		CC	18.53	FALSE	FALSE	FALSE
A03		CC	24.05	FALSE	FALSE	FALSE
A03		CC	16.64	FALSE	FALSE	FALSE
A03		CC	30.98	FALSE	FALSE	FALSE
A03		CC	27.31	FALSE	FALSE	FALSE
A03		CC	21.6	FALSE	FALSE	FALSE
A03		CC	28.79	FALSE	FALSE	FALSE
A03		CC	16.81	FALSE	FALSE	FALSE
A03		CC	13.87	FALSE	FALSE	FALSE
A03		CC	14.84	FALSE	FALSE	FALSE
A03		CC	27.29	FALSE	FALSE	FALSE
A03		CC	18.01	FALSE	FALSE	FALSE
A03		CC	57.59	FALSE	FALSE	FALSE
A03		CC	51.76	FALSE	FALSE	FALSE
A03		CC	63.26	FALSE	FALSE	FALSE
A04		LOM	11.47	FALSE	FALSE	FALSE
A04		LOM	8.45	FALSE	FALSE	FALSE
A04		LOM	7.29	FALSE	FALSE	FALSE
A04		LOM	8.04	FALSE	FALSE	FALSE
A04		LOM	7	FALSE	FALSE	FALSE
A04		LOM	5.36	FALSE	FALSE	FALSE
A04		LOM	5.1	FALSE	FALSE	FALSE
A04		LOM	12.82	FALSE	FALSE	FALSE
A04		LOM	3.31	FALSE	FALSE	FALSE
A04		LOM	7.2	FALSE	FALSE	FALSE
A04		LOM	3.59	FALSE	FALSE	FALSE
A04		LOM	4.58	FALSE	FALSE	FALSE
A04		LOM	3.86	FALSE	FALSE	FALSE
A04		LOM	10.45	FALSE	FALSE	FALSE
A04		LOM	3.49	FALSE	FALSE	FALSE
A04		LOM	5.18	FALSE	FALSE	FALSE
A04		LOM	2.13	FALSE	FALSE	FALSE
A04		LOM	3	FALSE	FALSE	FALSE
A04		LOM	4.48	FALSE	FALSE	FALSE
A04		LOM	5.26	FALSE	FALSE	FALSE
A04		LOM	3.75	FALSE	FALSE	FALSE
A04		LOM	4.3	FALSE	FALSE	FALSE
A04		LOM	5.52	FALSE	FALSE	FALSE
A04		LOM	4.77	FALSE	FALSE	FALSE
A04		LOM	3.87	FALSE	FALSE	FALSE
A04		LOM	3.31	FALSE	FALSE	FALSE
A04		LOM	2.99	FALSE	FALSE	FALSE
A04		LOM	6.02	FALSE	FALSE	FALSE
A04		LOM	4.06	FALSE	FALSE	FALSE
A04		LOM	3.48	FALSE	FALSE	FALSE
A04		LOM	5.68	FALSE	FALSE	FALSE
A04		LOM	5.77	FALSE	FALSE	FALSE
A04		LOM	10.96	FALSE	FALSE	FALSE
A04		LOM	10.46	FALSE	FALSE	FALSE
A04		LOM	16.66	FALSE	FALSE	FALSE
A04		LOM	4.82	FALSE	FALSE	FALSE
A04		LOM	4.72	FALSE	FALSE	FALSE
A04		LOM	13.79	FALSE	FALSE	FALSE
A04		LOM	5.28	FALSE	FALSE	FALSE
A04		LOM	9.61	FALSE	FALSE	FALSE
A04		LOM	5.6	FALSE	FALSE	FALSE
A04		LOM	6.54	FALSE	FALSE	FALSE
A04		LOM	8.14	FALSE	FALSE	FALSE
A04		LOM	6.52	FALSE	FALSE	FALSE
A04		LOM	7.48	FALSE	FALSE	FALSE
A04		LOM	7.82	FALSE	FALSE	FALSE
A04		LOM	13.34	FALSE	FALSE	FALSE
A04		LOM	5.32	FALSE	FALSE	FALSE
A04		LOM	15.62	FALSE	FALSE	FALSE
A04		LOM	15.67	FALSE	FALSE	FALSE
A04		LOM	15.23	FALSE	FALSE	FALSE
A04		LOM	19.8	FALSE	FALSE	FALSE
A04		LOM	22.61	FALSE	FALSE	FALSE
A04	41	LOM	20.51	FALSE	TRUE	TRUE
A04		LOM	8.11	FALSE	FALSE	FALSE
A04		LOM	4.24	FALSE	FALSE	FALSE
A04		LOM	16.94	FALSE	FALSE	FALSE
A04		LOM	87.37	FALSE	FALSE	FALSE
A04		LOM	71.42	FALSE	FALSE	FALSE
A04		LOM	57.54	FALSE	FALSE	FALSE
A04		LOM	69.99	FALSE	FALSE	FALSE
A04		LOM	56.31	FALSE	FALSE	FALSE
A04		LOM	65.72	FALSE	FALSE	FALSE
A04		LOM	63.97	FALSE	FALSE	FALSE
A04		LOM	59.16	FALSE	FALSE	FALSE
A04		LOM	76.13	FALSE	FALSE	FALSE
A04		LOM	62.29	FALSE	FALSE	FALSE
A04		LOM	78.98	FALSE	FALSE	FALSE
A04		LOM	73.79	FALSE	FALSE	FALSE
A04		LOM	50.61	FALSE	FALSE	FALSE
A04		LOM	32.05	FALSE	FALSE	FALSE
A04		LOM	20.79	FALSE	FALSE	FALSE
A04		LOM	30.63	FALSE	FALSE	FALSE
A04		LOM	25.06	FALSE	FALSE	FALSE
A04		LOM	32.31	FALSE	FALSE	FALSE
A04		LOM	30.89	FALSE	FALSE	FALSE
A04		LOM	40.31	FALSE	FALSE	FALSE
A04		LOM	36.08	FALSE	FALSE	FALSE
A04		LOM	27.1	FALSE	FALSE	FALSE
A04		LOM	23.99	FALSE	FALSE	FALSE
A04		LOM	47.09	FALSE	FALSE	FALSE
A04		LOM	47.04	FALSE	FALSE	FALSE
A04		LOM	18.96	FALSE	FALSE	FALSE
A04		LOM	55.62	FALSE	FALSE	FALSE
A04		LOM	50.69	FALSE	FALSE	FALSE
A04		LOM	54.01	FALSE	FALSE	FALSE
A04		LOM	43.61	FALSE	FALSE	FALSE
A04		LOM	26.52	FALSE	FALSE	FALSE
A04		LOM	56.57	FALSE	FALSE	FALSE
A04		LOM	58.3	FALSE	FALSE	FALSE
A04		LOM	32.97	FALSE	FALSE	FALSE
A04		LOM	29.19	FALSE	FALSE	FALSE
A04		LOM	27.23	FALSE	FALSE	FALSE
A04		LOM	41.79	FALSE	FALSE	FALSE
A04		LOM	48.56	FALSE	FALSE	FALSE
A04		LOM	24.62	FALSE	FALSE	FALSE
A04		LOM	41.92	FALSE	FALSE	FALSE
A04		LOM	24.76	FALSE	FALSE	FALSE
A04		LOM	20.63	FALSE	FALSE	FALSE
A05		SOB	56.42	FALSE	FALSE	FALSE
A05		SOB	64.14	FALSE	FALSE	FALSE
A05		SOB	62.08	FALSE	FALSE	FALSE
A05		SOB	45.86	FALSE	FALSE	FALSE
A05		SOB	65.25	FALSE	FALSE	FALSE
A05		SOB	43.23	FALSE	FALSE	FALSE
A05		SOB	30.68	FALSE	FALSE	FALSE
A05		SOB	23.04	FALSE	FALSE	FALSE
A05		SOB	29.71	FALSE	FALSE	FALSE
A05		SOB	15.48	FALSE	FALSE	FALSE
A05		SOB	18.42	FALSE	FALSE	FALSE
A05		SOB	39.18	FALSE	FALSE	FALSE
A05		SOB	23.73	FALSE	FALSE	FALSE
A05		SOB	32.67	FALSE	FALSE	FALSE
A05		SOB	25.46	FALSE	FALSE	FALSE
A05		SOB	6.93	FALSE	FALSE	FALSE
A05		SOB	38.66	FALSE	FALSE	FALSE
A05		SOB	18.71	FALSE	FALSE	FALSE
A05		SOB	25.61	FALSE	FALSE	FALSE
A05		SOB	22.88	FALSE	FALSE	FALSE
A05		SOB	3.9	FALSE	FALSE	FALSE
A05		SOB	8.41	FALSE	FALSE	FALSE
A05		SOB	5.68	FALSE	FALSE	FALSE
A05		SOB	2.7	FALSE	FALSE	FALSE
A05		SOB	2.24	FALSE	FALSE	FALSE
A05		SOB	6.11	FALSE	FALSE	FALSE
A05		SOB	9.68	FALSE	FALSE	FALSE
A05		SOB	4.27	FALSE	FALSE	FALSE
A05		SOB	7.71	FALSE	FALSE	FALSE
A05		SOB	2.97	FALSE	FALSE	FALSE
A05		SOB	3.58	FALSE	FALSE	FALSE
A05		SOB	5.19	FALSE	FALSE	FALSE
A05		SOB	2.4	FALSE	FALSE	FALSE
A05		SOB	5.99	FALSE	FALSE	FALSE
A05		SOB	11.43	FALSE	FALSE	FALSE
A05		SOB	5.98	FALSE	FALSE	FALSE
A05		SOB	5.18	FALSE	FALSE	FALSE
A05		SOB	7.56	FALSE	FALSE	FALSE
A05		SOB	8.31	FALSE	FALSE	FALSE
A05		SOB	9.45	FALSE	FALSE	FALSE
A05		SOB	5.15	FALSE	FALSE	FALSE
A05		SOB	3.5	FALSE	FALSE	FALSE
A05		SOB	2.41	FALSE	FALSE	FALSE
A05		SOB	8.06	FALSE	FALSE	FALSE
A05		SOB	3.42	FALSE	FALSE	FALSE
A05		SOB	7.7	FALSE	FALSE	FALSE
A05		SOB	5.29	FALSE	FALSE	FALSE
A05		SOB	5.41	FALSE	FALSE	FALSE
A05		SOB	8.4	FALSE	FALSE	FALSE
A05		SOB	6.99	FALSE	FALSE	FALSE
A05		SOB	2.6	FALSE	FALSE	FALSE
A05		SOB	11.77	FALSE	FALSE	FALSE
A05		SOB	14.56	FALSE	FALSE	FALSE
A05		SOB	4.92	FALSE	FALSE	FALSE
A05		SOB	5.9	FALSE	FALSE	FALSE
A05		SOB	2.32	FALSE	FALSE	FALSE
A05		SOB	10.1	FALSE	FALSE	FALSE
A05		SOB	44.71	FALSE	FALSE	FALSE
A05		SOB	26.63	FALSE	FALSE	FALSE
A05		SOB	18.81	FALSE	FALSE	FALSE
A05		SOB	16.88	FALSE	FALSE	FALSE
A05		SOB	33.14	FALSE	FALSE	FALSE
A05		SOB	26.65	FALSE	FALSE	FALSE
A05		SOB	25.55	FALSE	FALSE	FALSE
A05		SOB	19.32	FALSE	FALSE	FALSE
A05		SOB	13.17	FALSE	FALSE	FALSE
A05		SOB	8.68	FALSE	FALSE	FALSE
A05		SOB	5.83	FALSE	FALSE	FALSE
A05		SOB	9.67	FALSE	FALSE	FALSE
A05		SOB	3.72	FALSE	FALSE	FALSE
A05		SOB	6.32	FALSE	FALSE	FALSE
A05		SOB	7.99	FALSE	FALSE	FALSE
A05		SOB	10.98	FALSE	FALSE	FALSE
A05		SOB	4.07	FALSE	FALSE	FALSE
A05		SOB	10.99	FALSE	FALSE	FALSE
A05		SOB	4.19	FALSE	FALSE	FALSE
A05		SOB	7.17	FALSE	FALSE	FALSE
A05		SOB	9.79	FALSE	FALSE	FALSE
A05		SOB	3.05	FALSE	FALSE	FALSE
A05		SOB	2.91	FALSE	FALSE	FALSE
A05		SOB	5.63	FALSE	FALSE	FALSE
A05		SOB	2.4	FALSE	FALSE	FALSE
A05		SOB	4.02	FALSE	FALSE	FALSE
A05		SOB	13.07	FALSE	FALSE	FALSE
A05		SOB	5.34	FALSE	FALSE	FALSE
A05		SOB	7.71	FALSE	FALSE	FALSE
A05		SOB	5.18	FALSE	FALSE	FALSE
A05		SOB	9.48	FALSE	FALSE	FALSE
A05		SOB	11.96	FALSE	FALSE	FALSE
A05		SOB	29.37	FALSE	FALSE	FALSE
A05		SOB	19.93	FALSE	FALSE	FALSE
A05		SOB	30.31	FALSE	FALSE	FALSE
A05		SOB	25.68	FALSE	FALSE	FALSE
A05		SOB	26.4	FALSE	FALSE	FALSE
A05		SOB	33.84	FALSE	FALSE	FALSE
A05		SOB	38.85	FALSE	FALSE	FALSE
A05		SOB	3.61	FALSE	FALSE	FALSE
A05		SOB	16.5	FALSE	FALSE	FALSE
A05		SOB	31.17	FALSE	FALSE	FALSE
A05		SOB	33.78	FALSE	FALSE	FALSE
A05		SOB	55.6	FALSE	FALSE	FALSE
A05		SOB	39.06	FALSE	FALSE	FALSE
A05		SOB	20.05	FALSE	FALSE	FALSE
A05		SOB	18.27	FALSE	FALSE	FALSE
A05	50	SOB	16.48	FALSE	TRUE	TRUE
A05	51	SOB	20.35	FALSE	TRUE	TRUE
A05	52	SOB	17.98	FALSE	TRUE	TRUE
A05	53	SOB	14.05	FALSE	TRUE	TRUE
A05	54	SOB	6.37	FALSE	TRUE	TRUE
A06		HOP	62	FALSE	FALSE	FALSE
A06		HOP	87.92	FALSE	FALSE	FALSE
A06		HOP	75.06	FALSE	FALSE	FALSE
A06		HOP	67.1	FALSE	FALSE	FALSE
A06		HOP	67.35	FALSE	FALSE	FALSE
A06		HOP	26.84	FALSE	FALSE	FALSE
A06		HOP	48.4	FALSE	FALSE	FALSE
A06		HOP	56.2	FALSE	FALSE	FALSE
A06		HOP	17.46	FALSE	FALSE	FALSE
A06		HOP	52.81	FALSE	FALSE	FALSE
A06		HOP	57.4	FALSE	FALSE	FALSE
A06		HOP	62.69	FALSE	FALSE	FALSE
A06		HOP	36.38	FALSE	FALSE	FALSE
A06		HOP	86.98	FALSE	FALSE	FALSE
A06		HOP	76.75	FALSE	FALSE	FALSE
A06		HOP	28.38	FALSE	FALSE	FALSE
A06		HOP	29.38	FALSE	FALSE	FALSE
A06		HOP	14.82	FALSE	FALSE	FALSE
A06		HOP	49.13	FALSE	FALSE	FALSE
A06		HOP	36.45	FALSE	FALSE	FALSE
[truncated: 3,527 more rows]
