# Supplementary material for: Intraspecific variation in a predator changes intertidal community through effects on a foundation species
Source: Ecol Evol. 2023 Jun 6;13(6):e10131. doi: 10.1002/ece3.10131 (PMC10244894; doi:10.1002/ece3.10131)
Supplement: Supplementary file 5 — Data S4. [file ECE3-13-e10131-s001.R]

# Intraspecific variation in a marine predator changes intertidal community through effects on a foundation species

# Gina M. Contolini and Eric. P. Palkovacs

# Department of Ecology and Evolutionary Biology, University of California Santa Cruz, 130 McAllister Way, Santa Cruz, CA 95060, USA

# Corresponding author: Gina Contolini. Email: gina@contolini.com

# Updated April 2023

# This code uses the following datasets:
## Contolini_Palkovacs_community_data.csv
## Contolini_Palkovacs_drilled_mussel_data.csv
## Contolini_Palkovacs_remaining_mussel_data.csv
## Contolini_Palkovacs_dogwhelk_data.csv

#### Install and load packages ####
if(!require(car)){install.packages("car")}; library(car) # companion to applied regression
if(!require(ggplot2)){install.packages("ggplot2")}; library(ggplot2) # plotting
if(!require(ggpubr)){install.packages("ggpubr")}; library(ggpubr) # plot aesthetics
if(!require(devtools)){install.packages("devtools")}; library(devtools)
if(!require(piecewiseSEM)){install.packages("piecewiseSEM")}; library(piecewiseSEM) # structural equation modeling
if(!require(multcompView)){install.packages("multcompView")}; library(multcompView) # required to use the piecewiseSEM function
if(!require(vegan)){install.packages("vegan")}; library(vegan) # community ecology package
if(!require(tidyr)){install.packages("tidyr")}; library(tidyr) # data manipulation
if(!require(dplyr)){install.packages("dplyr")}; library(dplyr) # data manipulation
if(!require(sf)){install.packages("sf")}; library(sf) # for map. 
if(!require(leaflet)){install.packages("leaflet")}; library(leaflet) # for map.
if(!require(ggmap)){install.packages("ggmap")}; library(ggmap) # for map. 
if(!require(Rmisc)){install.packages("Rmisc")}; library(Rmisc) # for summarySE() quick summary stats function
if(!require(Rmisc)){install.packages("stringr")}; library(stringr) # for splitting character values

#### Create standard error function ####
se = function(x){
   sd(x) / sqrt(length(x))
}

#### Create plot theme ####
my.theme <- theme( 
   panel.background = element_blank(), 
   panel.grid.minor.x = element_blank(),
   panel.grid.major.x = element_blank(),
   panel.grid = element_blank(),
   axis.text = element_text(size=13,color='black'), #makes axis labels bigger
   axis.title = element_text(size=15), #makes axis title bigger and bold
   axis.title.y = element_text(margin=margin(0,10,0,5)), #pushes the y axis title away from the y axis labels
   #axis.text.x = element_text(margin=margin(0,20,20,0)), #pushes the x axis title away from the x axis labels and pushes the bars down closer to the x axis labels
   legend.title = element_text(size=16),
   legend.text = element_text(size=16),
   legend.background = element_blank(),
   panel.border = element_rect(colour = "black", fill=NA, size=0.5), #border around the whole plot
   plot.title = element_text(size=15),
   legend.key=element_blank()
)

#### Figure 2 map ####
study_sites = data.frame(site.name = c('Santa Cruz', 'Hopkins','Soberanes','Lompoc')
                         , lat = c(36.94851473, 36.62101733, 36.44787, 34.71905679)
                         , lon = c(-122.0648337,-121.9070136, -121.92874, -120.6087994))

bbox <- c(-123.5, 34, -120, 38) # bounding box
cen_cal_map <- get_stamenmap(bbox, zoom = 7) # accesses a tile server for Stamen maps and downloads/stitches map tiles/formats a map image. 
ggmap(cen_cal_map) +
   geom_point(aes(x = lon, y = lat), size = 4, shape = c(16, 18, 17, 16), 
              color = c('black','dodgerblue3','maroon','goldenrod3'), data = study_sites) +
   annotate('text', x = study_sites$lon - 0.64, y = study_sites$lat, label = study_sites$site.name)

#### Read in raw data ####
# set working directory to wherever you have saved the raw data files
setwd("~/Downloads") # probably your downloads folder. Use "\" for a Windows machine.

# community data
## Biomass in g of organisms identified in the mussel bed matrix within experimental cages. 
## Also includes percent cover of algae in each experimental cage as measured from photographs at the conclusion of the experiment, calculated using ImageJ image analysis software.
comm_data <-  read.csv('Contolini_Palkovacs_community_data.csv')
# mussel data
## Length in mm of drilled, loose, and remaining mussels from experimental cages. also N.
drilled_mussel_data <- read.csv('Contolini_Palkovacs_drilled_mussel_data.csv') 
remaining_mussel_data <- read.csv('Contolini_Palkovacs_remaining_mussel_data.csv') 
# dogwhelk data
## Length in mm and mass in g of dogwhelks used in each experimental cage. Also indicates if they died or were replaced.
dogwhelk_data <- read.csv('Contolini_Palkovacs_dogwhelk_data.csv')

#### Summarize mussel data ####
# make trtmnt character class so you can change levels
drilled_mussel_data$trtmnt = as.character(drilled_mussel_data$trtmnt)
drilled_mussel_data <- drilled_mussel_data  %>% 
   filter(!trtmnt == 'NCC') %>% # remove this trtmnt bc it is not used in this analysis
   mutate(trtmnt = ifelse(trtmnt == 'CC', 'Control', trtmnt)) # rename CC to Control

# Drilled mussels
drilled_mussel_sum <- drilled_mussel_data %>% 
   filter(drilled == TRUE) %>% # only drilled mussels (loose or not)
   filter(!is.na(mussel.length)) %>% #remove na values 
   dplyr::group_by(plot, trtmnt) %>%
   dplyr::summarise(drilled.mean = mean(mussel.length)
           , drilled.n    = n()
           , drilled.min  = min(mussel.length)
           , drilled.max  = max(mussel.length)
           , drilled.sd   = sd(mussel.length)
           , drilled.se   = se(mussel.length)
         , .groups = 'drop')

# Loose mussels
loose_mussel_sum <- drilled_mussel_data %>%
   filter(loose == TRUE) %>% # only loose mussels. could be drilled
   filter(!is.na(mussel.length)) %>% # remove na values
   dplyr::group_by(plot, trtmnt) %>%
   dplyr::summarise(loose.mean = mean(mussel.length)
           , loose.n    = n()
           , loose.sd   = sd(mussel.length)
           , loose.se   = sd(mussel.length)
           , .groups = 'drop')

# Remaining mussels
remain_mussel_sum <- remaining_mussel_data %>% 
   filter(drilled == FALSE | loose == FALSE) %>% # only remaining mussels not drilled or not loose
   filter(!is.na(mussel.length)) %>% #remove na values 
   mutate(trtmnt = ifelse(trtmnt == 'CC', 'Control', trtmnt)) %>% # rename CC to Control
   dplyr::group_by(plot, trtmnt) %>%
   dplyr::summarise(  remain.mean = mean(mussel.length)
                      , remain.n    = max(tot.mussels, na.rm = TRUE)
                      , remain.min  = min(mussel.length)
                      , remain.max  = max(mussel.length)
                      , remain.sd   = sd(mussel.length)
                      , remain.se   = se(mussel.length)
                      , remain.90th = quantile(mussel.length, prob = .9)
                      , .groups = 'drop')

#### Summarize dogwhelk data ####
dogwhelk_sum <- dogwhelk_data %>%
   filter(!notes == 'shell only') %>% # remove this value because it wasn't a snail
   dplyr::group_by(cage, site) %>%
   dplyr::rename(plot = cage, trtmnt = site) %>% # rename cols to match other dataframes
   dplyr::summarise(start.length.mean = mean(start.length, na.rm = T)
           , end.length.mean = mean(end.length, na.rm = T)
           , start.wetmass.mean = mean(start.wetmass.nolabel, na.rm = T)
           , end.wetmass.mean = mean(end.wetmass.label, na.rm = T)
           , .groups = 'drop')

#### Summarize most abundant (mass over 10 g) taxa by trtmt ####
common_species <- comm_data %>%
   dplyr::select(cage, trtmnt, Chlorostoma.funebralis, Pachygrapsus.crassipes, algae, Anthopleura, Lottia, Littorina, Nereis, Septifer.bifurcatus) %>%
   dplyr::rename(plot = cage) # rename cage to plot for merge later
common_species$trtmnt[which(common_species$trtmnt == 'CC')] = 'Control' # rename control treatment for merge later

#### Calculate Shannon-Wiener diversity ####
# Copy comm to modify it
comm_data_model <- comm_data 
# Make row names each cage ID
rownames(comm_data_model) <- comm_data_model$cage 
# Remove column of cage IDs and trtmnts because all cells must be numeric
comm_data_model$cage <- NULL
comm_data_model$trtmnt <- NULL
# Compute Shannon-Wiener diversity
shannon <- diversity(comm_data_model, index = 'shannon') 

#### Build the model dataset using above summarized data ####
model_data <- drilled_mussel_sum %>% 
   full_join(remain_mussel_sum) %>%
   full_join(loose_mussel_sum) %>%
   full_join(dogwhelk_sum) %>%
   full_join(common_species)
model_data$shannon <- shannon # add shannon diversity to model data frame

#### Specify the blocks ####
model_data$block = NA
model_data$block[which(model_data$plot %in% c('A03','A04','B03','B04'))] = 'S'
model_data$block[which(model_data$plot %in% c('A05','A06','B05','B06'))] = 'T'
model_data$block[which(model_data$plot %in% c('A07','A08','B07','B08'))] = 'U'
model_data$block[which(model_data$plot %in% c('A09', 'A10','B09','B10'))] = 'V'
model_data$block[which(model_data$plot %in% c('A11','A12','B11','B12'))] = 'W'
model_data$block[which(model_data$plot %in% c('A13','A14','B13','B14'))] = 'X'
model_data$block[which(model_data$plot %in% c('A15','A16','B15','B16'))] = 'Y'
model_data$block[ which(model_data$plot %in% c('C13','C14','C15','C16'))] = 'Z'

#### Remove control treatment to test just for population-level differences ####
model_data_noctrl <- model_data %>%
   filter(!trtmnt == 'Control') # removes the Control group 

#### Test for differences in number & size of drilled mussels per trtmnt ####
# number
shapiro.test(model_data$drilled.n) # normal
plot(lm(drilled.n ~ trtmnt, data = model_data)) # check for homoscedasticity
## Among all trtmnts
Anova(aov(drilled.n ~ block + trtmnt, data = model_data)) # P < 0.001
TukeyHSD(aov(drilled.n ~ block + trtmnt, data = model_data)) # all pops dif from control
## Among Nucella population
shapiro.test(model_data_noctrl$drilled.n) # surprisingly normal
Anova(aov(drilled.n ~ block + trtmnt, data = model_data_noctrl)) # P > 0.3

# size
shapiro.test(model_data$drilled.mean) # normal
plot(lm(drilled.mean ~ trtmnt, data = model_data)) # normal
## Among all trtmnts
Anova(aov(drilled.mean ~ block + trtmnt, data = model_data)) # P < 0.0001 
TukeyHSD(aov(drilled.mean ~ block + trtmnt, data = model_data)) # mostly difs with control
## Among Nucella population 
model_data_noctrl$log.drilled.mean = log(model_data_noctrl$drilled.mean)
shapiro.test(model_data_noctrl$log.drilled.mean) # normal
Anova(aov(log.drilled.mean ~ block + trtmnt, data = model_data_noctrl)) # P = 0.04
TukeyHSD(aov(log.drilled.mean ~ block + trtmnt, data = model_data_noctrl)) # LOM-HOP P = 0.036. all other pairs NS.

#### Test for differences in number & size of dislodged mussels per trtmnt ####
# number
shapiro.test(model_data$loose.n) # normal
plot(lm(loose.n ~ trtmnt, data = model_data)) # looks normal 
Anova(aov(loose.n ~ block + trtmnt, data = model_data)) # NS
Anova(aov(loose.n ~ block + trtmnt, data = model_data_noctrl)) # NS
# size
shapiro.test(model_data$loose.mean) # normal
plot(lm(loose.mean ~ trtmnt, data = model_data)) # looks normal
Anova(aov(loose.mean ~ block + trtmnt, data = model_data)) # NS

#### Test for differences in number & size of remaining mussels per trtmnt ####
# number
shapiro.test(model_data$remain.n) # not normal
shapiro.test(log(model_data$remain.n)) # normal
model_data$log.remain.n = log(model_data$remain.n) # create column for log of remaining mussel number
model_data_noctrl$log.remain.n = log(model_data_noctrl$remain.n)
plot(lm(log.remain.n ~ trtmnt, data = model_data)) # looks normal 
Anova(aov(log.remain.n ~ block + trtmnt, data = model_data)) # NS
Anova(aov(log.remain.n ~ block + trtmnt, data = model_data_noctrl)) # NS
# size
shapiro.test(model_data$remain.mean) # normal
plot(lm(remain.mean ~ trtmnt, data = model_data)) # looks normal
Anova(aov(remain.mean ~ block + trtmnt, data = model_data_noctrl)) # NS

# Table S6. Summary of remaining mussels by treatment
## remaining mussel length
model_data %>% 
   dplyr::group_by(trtmnt) %>% 
   dplyr::summarise(mean = mean(remain.mean), sd = sd(remain.mean), n = n())
## remaining mussel number
model_data %>% 
   dplyr::group_by(trtmnt) %>% 
   dplyr::summarise(mean = mean(remain.n), sd = sd(remain.n), n = n())

#### Test for relationship between drilled and remaining mussels ####
Anova(aov(log.remain.n ~ block + drilled.mean, data = model_data)) # NS unless remove block term

#### Test for differences in Shannon diversity ####
shapiro.test(model_data$shannon) # check for normality and homoscedasticity
plot(lm(shannon ~ trtmnt, data = model_data)) # looks good
Anova(aov(shannon ~ block + trtmnt, data = model_data_noctrl)) # P = 0.9
summary(lm(shannon ~ block + drilled.mean, data = model_data_noctrl)) # P = 0.4

#### Similarity Percentages (SIMPER) ####
## first two cols are ID cols; exclude them in the simper analysis.
comm_trtmnts <- comm_data$trtmnt[-which(comm_data$trtmnt == 'CC')]
#summary(simper(comm_data[,3:42], comm_trtmnts)) # original
summary(simper(comm_data[,3:42], comm_data$trtmnt)) # updated when error, "arguments must have same length"

#### PERMANOVA ####
# remove control treatment
comm_data_noctrl = comm_data[-which(comm_data$trtmnt == "CC"),]
adonis2(comm_data_noctrl[,3:42] ~ block + trtmnt, data = model_data_noctrl, by = 'margin', method = 'bray', permutations = 999)
# not significant!

#### Test for differences in discriminating species biomass ####
### Pachygrapsus crassipes -> Sig by populations and by mean drilled mussel length! ##
## Check for normality and homoscedasticity
plot(lm(Pachygrapsus.crassipes ~ block + trtmnt, data = model_data_noctrl)) 
Anova(aov(Pachygrapsus.crassipes ~ block + trtmnt, data = model_data_noctrl)) # P = 0.05*
TukeyHSD(aov(Pachygrapsus.crassipes ~ block + trtmnt, data = model_data_noctrl)) # SOB-LOM P = 0.05
### Reject the null hypothesis that Pachy mass is the same across trtmnts. 
## vs. drilled mussel length
summary(lm(Pachygrapsus.crassipes ~ block + drilled.mean, data = model_data_noctrl)) # P = 0.01*
Anova(lm(Pachygrapsus.crassipes ~ block + drilled.mean, data = model_data_noctrl))
summary(lm(Pachygrapsus.crassipes ~ block + log.remain.n, data = model_data_noctrl)) # P = 0.007*
### Reject the null hypothesis that Pachy mass is not related to mean drilled mussel length or log remaining mussel number.

## Try without influential observation in row 4.
model_data_noctrl_norow4 = model_data_noctrl[-4,]
Anova(aov(Pachygrapsus.crassipes ~ block + trtmnt, data = model_data_noctrl_norow4)) # P = 0.11
summary(lm(Pachygrapsus.crassipes ~ block + drilled.mean, data = model_data_noctrl_norow4)) # P = 0.05* Still significant

### Lottia    -> NS by population (barely) but significant by mean drilled mussel length ###
## Check for normality and homoscedasticity
plot(lm(Lottia ~ block + trtmnt, data = model_data_noctrl)) 
Anova(aov(Lottia ~ block + trtmnt, data = model_data_noctrl)) # P = 0.059 # almost difs by trtmnt.
# Accept the null hypothesis that Lottia is the same across population trtmnts.
## vs. drilled mussel length
summary(lm(Lottia ~ block + drilled.mean, data = model_data_noctrl)) # P = 0.05* After removing the effect of block, Lottia mass was related to mean drilled mussel length.
Anova(lm(Lottia ~ block + drilled.mean, data = model_data_noctrl))

### Littorina -> NS by population but significant by mean drilled! ###
## Check for normality and homoscedasticity
plot(lm(Littorina ~ block + trtmnt, data = model_data_noctrl)) # looks good
## vs. population
Anova(aov(Littorina ~ block + trtmnt, data = model_data_noctrl)) # P = 0.4
# Accept the null hypothesis that Littorina mass is the same across population treatments.
## vs. drilled mussel length
summary(lm(Littorina ~ block + drilled.mean, data = model_data_noctrl)) # P = 0.012* 
Anova(lm(Littorina ~ block + drilled.mean, data = model_data_noctrl)) # P = 0.012* 

## Are littorina and pachygrapsus related?
summary(lm(Littorina ~ block + Pachygrapsus.crassipes, data = model_data))# Yes.
Anova(lm(Littorina ~ block + Pachygrapsus.crassipes, data = model_data))

### Chlorostoma (Tegula) NS ###
## Check for normality and homoscedasticity
plot(lm(Chlorostoma.funebralis ~ block + trtmnt, data = model_data_noctrl)) # looks good
## vs. population
Anova(aov(Chlorostoma.funebralis ~ block + trtmnt, data = model_data_noctrl)) # P = 0.57
# Accept the null hypothesis that Chlorostoma mass is the same across population trtmnts. 
## vs. drilled mussel length
summary(lm(Chlorostoma.funebralis ~ block + drilled.mean, data = model_data_noctrl)) # P = 0.7

### algae cover NS ###
## Check for normality and homoscedasticity
plot(lm(algae ~ block + trtmnt, data = model_data_noctrl)) # looks good
## vs. population
Anova(aov(algae ~ block + trtmnt, data = model_data_noctrl)) # P = 0.9
# Accept the null hypothesis that algae is the same across population trtmnts. 
## vs. drilled mussel length
summary(lm(algae ~ block + drilled.mean, data = model_data_noctrl)) # P = 0.5

### Anthopleura NS ###
## Check for normality and homoscedasticity
plot(lm(Anthopleura ~ trtmnt, data = model_data_noctrl)) # looks good
## vs. population
Anova(aov(Anthopleura ~ block + trtmnt, data = model_data_noctrl)) # P = 0.4
# Accept the null hypothesis that XX is the same across population trtmnts. 
## vs. drilled mussel length
summary(lm(Anthopleura ~ block + drilled.mean, data = model_data_noctrl)) # P = 0.9

### Nereis NS ###
## Check for normality and homoscedasticity
plot(lm(Nereis ~ block + trtmnt, data = model_data_noctrl)) # looks good
## vs. population
Anova(aov(Nereis ~ block + trtmnt, data = model_data_noctrl)) # P = 0.6
# Accept the null hypothesis that Nereis is the same across population trtmnts. 
## vs. drilled mussel length
summary(lm(Nereis ~ drilled.mean + block, data = model_data_noctrl)) # P = 0.4

### Septifer bifurcatus NS ###
## Check for normality and homoscedasticity
plot(lm(Septifer.bifurcatus ~ block + trtmnt, data = model_data_noctrl)) # looks bad
## vs. population
Anova(aov(Septifer.bifurcatus ~ block + trtmnt, data = model_data_noctrl)) # P = 0.7
# Accept the null hypothesis that Septifer.bifurcatus is the same across population trtmnts. 
## vs. drilled mussel length
summary(lm(Septifer.bifurcatus ~ block + drilled.mean, data = model_data_noctrl)) # P = 0.5

#### Test for relationship between P. crassipes and Littorina and Lottia ####
plot(lm(Littorina ~ Pachygrapsus.crassipes, data = model_data_noctrl)) # normal
summary(lm(Littorina ~ block + Pachygrapsus.crassipes, data = model_data_noctrl)) # P < 0.001
Anova(lm(Littorina ~ block + Pachygrapsus.crassipes, data = model_data_noctrl))

# try adding control treatment
plot(lm(Littorina ~ Pachygrapsus.crassipes, data = model_data)) # normal
summary(lm(Littorina ~ block + Pachygrapsus.crassipes, data = model_data)) # P < 0.03 still sig
Anova(lm(Littorina ~ block + Pachygrapsus.crassipes, data = model_data)) # P < 0.03 still sig

# crabs and lottia
plot(lm(Lottia ~ Pachygrapsus.crassipes, data = model_data_noctrl)) # normal
summary(lm(Lottia ~ block + Pachygrapsus.crassipes, data = model_data_noctrl)) # NS

#### Figure 3 ####
# effects of Nucella population on Pachygrapsus crassipes 
# Fig 3a
drill_mean <- summarySE(model_data_noctrl, measurevar = 'drilled.mean', groupvars = 'trtmnt') 
## order factor levels for trtmnt
drill_mean$trtmnt <- factor(drill_mean$trtmnt, levels = c('HOP','SOB','LOM'))
drill_mean_se <- aes(ymin = drilled.mean - se, ymax = drilled.mean + se)
text.size = 7

fig_3a <- drill_mean %>% 
   ggplot(aes(x = trtmnt, y = drilled.mean, color = trtmnt, shape = trtmnt)) +
   geom_errorbar(drill_mean_se, width = 0) +
   geom_point(size = 5) +
   scale_y_continuous(limits = c(25,40), expand = c(0,0)) +
   scale_color_manual(values = c("LOM" = "goldenrod3", "SOB" = 'maroon', 'HOP' = 'dodgerblue3')) +
   scale_shape_manual(values = c(18,17,16)) +
   labs(y = 'Mean drilled mussel length (mm)', x = 'Treatment') +
   annotate(x = 0.5, y = 39.5, 'text', label = 'a', size = text.size) +
   annotate('text', x = 1:3, y = 39, label = c('A','AB','B'), size = text.size) +
   my.theme + theme(legend.position = 'none')

# Effects of Nucella population on Pachygrapsus mass 
pachy_mass_trtmnt <- summarySE(model_data, measurevar = 'Pachygrapsus.crassipes', groupvars = 'trtmnt')
pachy_mass_trtmnt$trtmnt <- factor(pachy_mass_trtmnt$trtmnt, levels = c('Control','HOP','SOB','LOM'))
pachy_mass_trtmnt_se = aes(ymin = Pachygrapsus.crassipes - se , ymax = Pachygrapsus.crassipes + se)

# Pachygrapsus mass regression with drilled mean length
Pachy_lm <- lm(Pachygrapsus.crassipes ~ block + trtmnt, data = model_data_noctrl)
# plot remaining variation after removing effect of block

fig_3b <- model_data_noctrl %>% 
   ggplot(aes(x = drilled.mean, y = Pachygrapsus.crassipes)) +
   geom_smooth(method = 'lm', color = 'grey30') +
   geom_point(size = 3) +
   annotate('text', x = 24, y = 7.5, label = 'b', size = text.size) +
   scale_x_continuous(limits = c(23,51), breaks = seq(25,50,5), expand = c(0,0)) +
   labs(x = 'Mean drilled mussel length (mm)'
        , y = expression('Mean'~italic(P.crassipes)~'mass (g)')) +
   my.theme 

# Pachygrapsus biomass regression with Littorina biomass

fig_3c <- model_data_noctrl %>% 
   ggplot(aes(x = Pachygrapsus.crassipes, y = Littorina)) +
   geom_smooth(method = 'lm', color = 'grey30') +
   geom_point(size = 3) +
   scale_x_continuous(limits = c(0.3,7), breaks = 1:6, expand = c(0,0)) +
   labs(x = expression('Mean'~italic(P.crassipes)~' mass (g)'), y = expression('Mean'~italic(Littorina)~'mass (g)')) +
   annotate('text', x = 0.6, y = 2, label = 'd', size = text.size) +
   my.theme 

# Arrange the panels for the final figure
ggarrange(fig_3a, fig_3b, fig_3c, nrow = 1, ncol = 3)

# Assess effect of mean drilled mussel length on Littorina biomass
## *to address Reviewer #2 comment: there is no evidence Pachygrapsus affected Littorina* ##
## Use multiple regression to calculate coefficients, fit, and significance of each predictor variable
littorina_lm <- lm(Littorina ~ block + trtmnt + drilled.mean + Pachygrapsus.crassipes, data = model_data_noctrl)
summary(littorina_lm) # Pachygrapsus.crassipes is the only predictor variable with a significant relationship to Littorina
## use package visreg to visualize relationships between all predictor variables and Littorina biomass,
## after taking into account other predictor variables.
library(visreg)
par(mfrow = c(2,2), mar = c(4,4,1,1))
visreg(littorina_lm, type = 'conditional') # visualizes the value of the independent
## variable and the change in Littorina holding all other variables constant.

#### Piecewise structural equation models ####
# Models with Shannon-Wiener diversity
## population, drilled, remaining, and then Shannon diversity as final dependent
summary(psem(
     lm(drilled.mean ~ block + trtmnt,                 data = model_data_noctrl) 
   , lm(shannon      ~ block + trtmnt + drilled.mean,  data = model_data_noctrl))
)

## population, drilled, log.remain, shannon
summary(psem(
   lm(drilled.mean ~ block + trtmnt,                               data = model_data_noctrl)
 , lm(log.remain.n ~ block + trtmnt + drilled.mean,                data = model_data_noctrl)
 , lm(shannon      ~ block + trtmnt + drilled.mean + log.remain.n, data = model_data_noctrl)
))

# Models with Pachygrapsus crassipes
## population, drilled mean, and then Pachygrapsus crassipes as final dependent variable
summary(psem(
     lm(drilled.mean           ~ block + trtmnt,                data = model_data_noctrl)  
   , lm(Pachygrapsus.crassipes ~ block + trtmnt + drilled.mean, data = model_data_noctrl)) 
) 

# population, drilled mean, log.remain.n, and then Pachygrapsus crassipes as final dependent variable
summary(psem(
    lm(drilled.mean           ~ block + trtmnt,                               data = model_data_noctrl) 
  , lm(log.remain.n           ~ block + trtmnt + drilled.mean,                data = model_data_noctrl)  
  , lm(Pachygrapsus.crassipes ~ block + trtmnt + drilled.mean + log.remain.n, data = model_data_noctrl)) 
) 

# Models with Littorina
## population, drilled mean, and then Littorina as final dependent variable.
summary(psem(
     lm(drilled.mean  ~ block + trtmnt,                data = model_data_noctrl) 
   , lm(Littorina     ~ block + trtmnt + drilled.mean, data = model_data_noctrl))
) 

## population, drilled mean, log.remain.n, and then Littorina as final dependent variable
summary(psem(
     lm(drilled.mean  ~ block + trtmnt,                               data = model_data_noctrl) 
   , lm(log.remain.n  ~ block + trtmnt + drilled.mean,                data = model_data_noctrl) 
   , lm(Littorina     ~ block + trtmnt + drilled.mean + log.remain.n, data = model_data_noctrl))
) 

# Models with Pachygrapsus crassipes and Littorina
## population, drilled mean, Pachygrapsus, and then Littorina as final dependent variable.
### This is the final model used in the manuscript
summary(psem(
     lm(drilled.mean           ~ block + trtmnt,                                         data = model_data_noctrl) 
   , lm(Pachygrapsus.crassipes ~ block + trtmnt + drilled.mean,                          data = model_data_noctrl) 
   , lm(Littorina              ~ block + trtmnt + drilled.mean + Pachygrapsus.crassipes, data = model_data_noctrl))
)

summary(psem(
   lm(drilled.mean            ~ block + trtmnt,                                      data = model_data_noctrl)     
  ,lm(Pachygrapsus.crassipes  ~ block + trtmnt + drilled.mean,                       data = model_data_noctrl)
  ,lm(Littorina               ~ block + trtmnt + drilled.mean,                       data = model_data_noctrl)
   ))

## population, log.drilled.mean, Littorina
summary(psem(
     lm(log.drilled.mean ~ block + trtmnt,                    data = model_data_noctrl) 
   , lm(Littorina        ~ block + trtmnt + log.drilled.mean, data = model_data_noctrl))
)

## population, remain.mean, Littorina
summary(psem(
     lm(remain.mean ~ block + trtmnt,               data = model_data_noctrl) 
   , lm(Littorina   ~ block + trtmnt + remain.mean, data = model_data_noctrl))
)

# Models with Lottia
## population, drilled mean, and then Lottia as final dependent variable
summary(psem(
   lm(drilled.mean ~ block + trtmnt,                data = model_data_noctrl) 
 , lm(Lottia       ~ block + trtmnt + drilled.mean, data = model_data_noctrl))
) 
## population, drilled mean, log.remain.n, and then Lottia as final dependent variable
summary(psem(
   lm(drilled.mean   ~ block + trtmnt,                               data = model_data_noctrl) 
   , lm(log.remain.n ~ block + trtmnt + drilled.mean,                data = model_data_noctrl) 
   , lm(Lottia       ~ block + trtmnt + drilled.mean + log.remain.n, data = model_data_noctrl))
) 
# Models with Pachygrapsus and Lottia
## population, drilled.mean, log.remain.n, Pachygrapsus, Lottia
summary(psem(
   lm(drilled.mean           ~ block + trtmnt,                                         data = model_data_noctrl) 
 , lm(log.remain.n           ~ block + trtmnt + drilled.mean,                          data = model_data_noctrl) 
 , lm(Pachygrapsus.crassipes ~ block + trtmnt + drilled.mean + log.remain.n,           data = model_data_noctrl) 
 , lm(Lottia                 ~ block + trtmnt + drilled.mean + Pachygrapsus.crassipes, data = model_data_noctrl))
)

#### Starting and ending dogwhelk length and mass ANOVAs ####
data_noctrl <- model_data[-which(model_data$trtmnt == 'Control'),] # remove control group from dogwhelk dataset
par(mfrow = c(2,2))
# starting length. Grouping by trtmnt because that is the unit of replication for the experiment.
shapiro.test(model_data_noctrl$start.length.mean) # normal
Anova(aov(start.length.mean ~ trtmnt, data = model_data_noctrl)) # no difs
summarySE(model_data_noctrl, measurevar = 'start.length.mean', groupvars = 'trtmnt')
# Table S3
options(pillar.sigfig = 4) # show 4 significant figures in each value
model_data_noctrl %>% 
   dplyr::group_by(trtmnt) %>% 
   dplyr::summarise(mean = mean(start.length.mean), sd = sd(start.length.mean), min = min(start.length.mean), max = max(start.length.mean), n = n())
# starting wetmass by trtmt
shapiro.test(model_data_noctrl$start.wetmass.mean) # not normal
kruskal.test(trtmnt ~ start.wetmass.mean, data = model_data_noctrl) # not different

model_data_noctrl %>% 
   dplyr::group_by(trtmnt) %>% 
   dplyr::summarise(mean = mean(start.wetmass.mean), sd = sd(start.wetmass.mean), min = min(start.wetmass.mean), max = max(start.wetmass.mean), n = n())
# ending length.
shapiro.test(data_noctrl$end.length.mean) # normal
Anova(aov(end.length.mean ~ block + trtmnt, data = data_noctrl)) # significant difs in end length.
# Table S4
model_data_noctrl %>% 
   dplyr::group_by(trtmnt) %>% 
   dplyr::summarise(mean = mean(end.length.mean), sd = sd(end.length.mean), min = min(end.length.mean), max = max(end.length.mean), n = n())
# ending wetmass.
shapiro.test(data_noctrl$end.wetmass.mean) # normal
Anova(aov(end.wetmass.mean ~ block + trtmnt, data = data_noctrl)) # significant difs in end mass.
TukeyHSD(aov(end.wetmass.mean ~ block + trtmnt, data = data_noctrl))

model_data_noctrl %>% 
   dplyr::group_by(trtmnt) %>% 
   dplyr::summarise(mean = mean(end.wetmass.mean), sd = sd(end.wetmass.mean), min = min(end.wetmass.mean), max = max(end.wetmass.mean), n = n())

## Figure S3 of Nucella starting and ending lengths and wetmasses ##
nucella_size_sum <- model_data_noctrl %>% 
   select(trtmnt, start.length.mean, end.length.mean, start.wetmass.mean, end.wetmass.mean) %>% 
   pivot_longer(cols = -trtmnt, names_to = 'metric', values_to = 'value') %>% 
   separate(metric, c('time','metric','mean')) %>% 
   mutate(mean = NULL) %>% # remove mean col bc it just says mean for all rows
   dplyr::group_by(trtmnt, time, metric) %>% 
   dplyr::summarise(mean = mean(value), sd = sd(value), n = n())
nucella_size_sum$time = factor(nucella_size_sum$time, levels = c('start','end'))

fig.s3.a <- ggplot(nucella_size_sum %>% filter(metric == 'length'), aes(x = trtmnt, y = mean, color = time)) +
   geom_errorbar(aes(ymin = mean - sd, ymax = mean + sd), width = 0, position = position_dodge(0.5)) +
   geom_point(size = 3, position = position_dodge(0.5)) +
   labs(y = 'Shell length (mm)', x = 'Population') +
   scale_color_discrete(labels = c('Initial','Final')) +
   annotate('text', x = 0.6, y = 27, label = 'a', size = 7) +
   my.theme + theme(legend.position = c(.2,.8), legend.title = element_blank())
   
fig.s3.b <- ggplot(nucella_size_sum %>% filter(metric == 'wetmass'), aes(x = trtmnt, y = mean, color = time)) +
   geom_errorbar(aes(ymin = mean - sd, ymax = mean + sd), width = 0, position = position_dodge(0.5)) +
   geom_point(size = 3, position = position_dodge(0.5)) +
   labs(y = 'Mass (g)', x = 'Population') +
   scale_y_continuous(limits = c(1.8,3.33), breaks = c(seq(1.8,3.3,.3))) +
   annotate('text', x = 0.6, y = 3.3, label = 'b', size = 7) +
   my.theme + theme(legend.position = 'none')

# Arrange Figure S3
ggarrange(fig.s3.a, fig.s3.b, nrow = 1, ncol = 2)

# Relationship between starting wetmass and drilling #
## To answer the question: Did starting wetmass differences affect foraging? ##
shapiro.test(model_data_noctrl$start.wetmass.mean) #P = 0.04. log and sqrt did not help
qqnorm(model_data_noctrl$start.wetmass.mean); qqline(model_data_noctrl$start.wetmass.mean)
glm(trtmnt ~ start.wetmass.mean, link = logit, data = model_data_noctrl) # not significant
