# Supplementary material for: Intraspecific variation in a predator changes intertidal community through effects on a foundation species
Source: Ecol Evol. 2023 Jun 6;13(6):e10131. doi: 10.1002/ece3.10131 (PMC10244894; doi:10.1002/ece3.10131)
Supplement: Supplementary file 6 — Data S5. [file ECE3-13-e10131-s002.csv]

	plot	mussel.number	trtmnt	mussel.length	loose	drilled	complete	hole.quadrant	epi.spp	epi.spp.n	tot.mussels	block	dogwhelk
1669	A03	NA	CC	8.72	FALSE	FALSE	FALSE	NA			NA	S	FALSE
1670	A03	NA	CC	8.6	FALSE	FALSE	FALSE	NA			NA	S	FALSE
1671	A03	NA	CC	6.22	FALSE	FALSE	FALSE	NA			NA	S	FALSE
1672	A03	NA	CC	9.94	FALSE	FALSE	FALSE	NA			NA	S	FALSE
1673	A03	NA	CC	5.12	FALSE	FALSE	FALSE	NA			NA	S	FALSE
1674	A03	NA	CC	14.7	FALSE	FALSE	FALSE	NA			NA	S	FALSE
1675	A03	NA	CC	13.54	FALSE	FALSE	FALSE	NA			NA	S	FALSE
1676	A03	NA	CC	12.33	FALSE	FALSE	FALSE	NA			NA	S	FALSE
1677	A03	NA	CC	11.3	FALSE	FALSE	FALSE	NA			NA	S	FALSE
1678	A03	NA	CC	14.45	FALSE	FALSE	FALSE	NA			NA	S	FALSE
1679	A03	NA	CC	13.97	FALSE	FALSE	FALSE	NA			NA	S	FALSE
1680	A03	NA	CC	15.38	FALSE	FALSE	FALSE	NA			NA	S	FALSE
1681	A03	NA	CC	14.88	FALSE	FALSE	FALSE	NA			NA	S	FALSE
1682	A03	NA	CC	8.41	FALSE	FALSE	FALSE	NA			NA	S	FALSE
1683	A03	NA	CC	8.12	FALSE	FALSE	FALSE	NA			NA	S	FALSE
1684	A03	NA	CC	7.19	FALSE	FALSE	FALSE	NA			NA	S	FALSE
1685	A03	NA	CC	3.31	FALSE	FALSE	FALSE	NA			NA	S	FALSE
1686	A03	NA	CC	3.64	FALSE	FALSE	FALSE	NA			NA	S	FALSE
1687	A03	NA	CC	2.86	FALSE	FALSE	FALSE	NA			NA	S	FALSE
1688	A03	NA	CC	5.39	FALSE	FALSE	FALSE	NA			NA	S	FALSE
1689	A03	NA	CC	19.55	FALSE	FALSE	FALSE	NA			NA	S	FALSE
1690	A03	NA	CC	25.27	FALSE	FALSE	FALSE	NA			NA	S	FALSE
1691	A03	NA	CC	21.98	FALSE	FALSE	FALSE	NA			NA	S	FALSE
1692	A03	NA	CC	27.92	FALSE	FALSE	FALSE	NA			NA	S	FALSE
1693	A03	NA	CC	16.45	FALSE	FALSE	FALSE	NA			NA	S	FALSE
1694	A03	NA	CC	18.96	FALSE	FALSE	FALSE	NA			NA	S	FALSE
1695	A03	NA	CC	19.69	FALSE	FALSE	FALSE	NA			NA	S	FALSE
1696	A03	NA	CC	25.96	FALSE	FALSE	FALSE	NA			NA	S	FALSE
1697	A03	NA	CC	18.64	FALSE	FALSE	FALSE	NA			NA	S	FALSE
1698	A03	NA	CC	27.13	FALSE	FALSE	FALSE	NA			NA	S	FALSE
1699	A03	NA	CC	30.68	FALSE	FALSE	FALSE	NA			NA	S	FALSE
1700	A03	NA	CC	30.89	FALSE	FALSE	FALSE	NA			NA	S	FALSE
1701	A03	NA	CC	16.75	FALSE	FALSE	FALSE	NA			NA	S	FALSE
1702	A03	NA	CC	28.72	FALSE	FALSE	FALSE	NA			NA	S	FALSE
1703	A03	NA	CC	22.71	FALSE	FALSE	FALSE	NA			NA	S	FALSE
1704	A03	NA	CC	33.17	FALSE	FALSE	FALSE	NA			NA	S	FALSE
1705	A03	NA	CC	31.77	FALSE	FALSE	FALSE	NA			NA	S	FALSE
1706	A03	NA	CC	27.08	FALSE	FALSE	FALSE	NA			NA	S	FALSE
1707	A03	NA	CC	23.93	FALSE	FALSE	FALSE	NA			NA	S	FALSE
1708	A03	NA	CC	33.73	FALSE	FALSE	FALSE	NA			NA	S	FALSE
1709	A03	NA	CC	20.51	FALSE	FALSE	FALSE	NA			NA	S	FALSE
1710	A03	NA	CC	19.27	FALSE	FALSE	FALSE	NA			NA	S	FALSE
1711	A03	NA	CC	58.01	FALSE	FALSE	FALSE	NA			NA	S	FALSE
1712	A03	NA	CC	74.94	FALSE	FALSE	FALSE	NA			NA	S	FALSE
1713	A03	NA	CC	79.71	FALSE	FALSE	FALSE	NA			NA	S	FALSE
1714	A03	NA	CC	72.54	FALSE	FALSE	FALSE	NA			NA	S	FALSE
1715	A03	NA	CC	14.77	FALSE	FALSE	FALSE	NA			NA	S	FALSE
1716	A03	NA	CC	2.06	FALSE	FALSE	FALSE	NA			NA	S	FALSE
1717	A03	NA	CC	6.77	FALSE	FALSE	FALSE	NA			NA	S	FALSE
1718	A03	NA	CC	3.79	FALSE	FALSE	FALSE	NA			NA	S	FALSE
1719	A03	NA	CC	6.08	FALSE	FALSE	FALSE	NA			NA	S	FALSE
1720	A03	NA	CC	6.28	FALSE	FALSE	FALSE	NA			NA	S	FALSE
1721	A03	NA	CC	6.14	FALSE	FALSE	FALSE	NA			NA	S	FALSE
1722	A03	NA	CC	14.39	FALSE	FALSE	FALSE	NA			NA	S	FALSE
1723	A03	NA	CC	7.08	FALSE	FALSE	FALSE	NA			NA	S	FALSE
1724	A03	NA	CC	4.95	FALSE	FALSE	FALSE	NA			NA	S	FALSE
1725	A03	NA	CC	14.2	FALSE	FALSE	FALSE	NA			NA	S	FALSE
1726	A03	NA	CC	6.06	FALSE	FALSE	FALSE	NA			NA	S	FALSE
1727	A03	NA	CC	8.79	FALSE	FALSE	FALSE	NA			NA	S	FALSE
1728	A03	NA	CC	16.2	FALSE	FALSE	FALSE	NA			NA	S	FALSE
1729	A03	NA	CC	6.66	FALSE	FALSE	FALSE	NA			NA	S	FALSE
1730	A03	NA	CC	15.94	FALSE	FALSE	FALSE	NA			NA	S	FALSE
1731	A03	NA	CC	8.06	FALSE	FALSE	FALSE	NA			NA	S	FALSE
1732	A03	NA	CC	14.78	FALSE	FALSE	FALSE	NA			NA	S	FALSE
1733	A03	NA	CC	9.26	FALSE	FALSE	FALSE	NA			NA	S	FALSE
1734	A03	NA	CC	7.99	FALSE	FALSE	FALSE	NA			NA	S	FALSE
1735	A03	NA	CC	9.05	FALSE	FALSE	FALSE	NA			NA	S	FALSE
1736	A03	NA	CC	11.32	FALSE	FALSE	FALSE	NA			NA	S	FALSE
1737	A03	NA	CC	10.8	FALSE	FALSE	FALSE	NA			NA	S	FALSE
1738	A03	NA	CC	11.35	FALSE	FALSE	FALSE	NA			NA	S	FALSE
1739	A03	NA	CC	13.81	FALSE	FALSE	FALSE	NA			NA	S	FALSE
1740	A03	NA	CC	9.22	FALSE	FALSE	FALSE	NA			NA	S	FALSE
1741	A03	NA	CC	6.78	FALSE	FALSE	FALSE	NA			NA	S	FALSE
1742	A03	NA	CC	4.65	FALSE	FALSE	FALSE	NA			NA	S	FALSE
1743	A03	NA	CC	27.64	FALSE	FALSE	FALSE	NA			NA	S	FALSE
1744	A03	NA	CC	32.41	FALSE	FALSE	FALSE	NA			NA	S	FALSE
1745	A03	NA	CC	24.2	FALSE	FALSE	FALSE	NA			NA	S	FALSE
1746	A03	NA	CC	4.21	FALSE	FALSE	FALSE	NA			NA	S	FALSE
1747	A03	NA	CC	30.95	FALSE	FALSE	FALSE	NA			NA	S	FALSE
1748	A03	NA	CC	22.78	FALSE	FALSE	FALSE	NA			NA	S	FALSE
1749	A03	NA	CC	19.04	FALSE	FALSE	FALSE	NA			NA	S	FALSE
1750	A03	NA	CC	21.22	FALSE	FALSE	FALSE	NA			NA	S	FALSE
1751	A03	NA	CC	14.35	FALSE	FALSE	FALSE	NA			NA	S	FALSE
1752	A03	NA	CC	25.27	FALSE	FALSE	FALSE	NA			NA	S	FALSE
1753	A03	NA	CC	19.53	FALSE	FALSE	FALSE	NA			NA	S	FALSE
1754	A03	NA	CC	21	FALSE	FALSE	FALSE	NA			NA	S	FALSE
1755	A03	NA	CC	28.14	FALSE	FALSE	FALSE	NA			NA	S	FALSE
1756	A03	NA	CC	11.2	FALSE	FALSE	FALSE	NA			NA	S	FALSE
1757	A03	NA	CC	18.53	FALSE	FALSE	FALSE	NA			NA	S	FALSE
1758	A03	NA	CC	24.05	FALSE	FALSE	FALSE	NA			NA	S	FALSE
1759	A03	NA	CC	16.64	FALSE	FALSE	FALSE	NA			NA	S	FALSE
1760	A03	NA	CC	30.98	FALSE	FALSE	FALSE	NA			NA	S	FALSE
1761	A03	NA	CC	27.31	FALSE	FALSE	FALSE	NA			NA	S	FALSE
1762	A03	NA	CC	21.6	FALSE	FALSE	FALSE	NA			NA	S	FALSE
1763	A03	NA	CC	28.79	FALSE	FALSE	FALSE	NA			NA	S	FALSE
1764	A03	NA	CC	16.81	FALSE	FALSE	FALSE	NA			NA	S	FALSE
1765	A03	NA	CC	13.87	FALSE	FALSE	FALSE	NA			NA	S	FALSE
1766	A03	NA	CC	14.84	FALSE	FALSE	FALSE	NA			NA	S	FALSE
1767	A03	NA	CC	27.29	FALSE	FALSE	FALSE	NA			NA	S	FALSE
1768	A03	NA	CC	18.01	FALSE	FALSE	FALSE	NA			NA	S	FALSE
1769	A03	NA	CC	57.59	FALSE	FALSE	FALSE	NA			NA	S	FALSE
1770	A03	NA	CC	51.76	FALSE	FALSE	FALSE	NA			NA	S	FALSE
1771	A03	NA	CC	63.26	FALSE	FALSE	FALSE	NA			480	S	FALSE
1772	A04	NA	LOM	11.47	FALSE	FALSE	FALSE	NA			NA	S	TRUE
1773	A04	NA	LOM	8.45	FALSE	FALSE	FALSE	NA			NA	S	TRUE
1774	A04	NA	LOM	7.29	FALSE	FALSE	FALSE	NA			NA	S	TRUE
1775	A04	NA	LOM	8.04	FALSE	FALSE	FALSE	NA			NA	S	TRUE
1776	A04	NA	LOM	7	FALSE	FALSE	FALSE	NA			NA	S	TRUE
1777	A04	NA	LOM	5.36	FALSE	FALSE	FALSE	NA			NA	S	TRUE
1778	A04	NA	LOM	5.1	FALSE	FALSE	FALSE	NA			NA	S	TRUE
1779	A04	NA	LOM	12.82	FALSE	FALSE	FALSE	NA			NA	S	TRUE
1780	A04	NA	LOM	3.31	FALSE	FALSE	FALSE	NA			NA	S	TRUE
1781	A04	NA	LOM	7.2	FALSE	FALSE	FALSE	NA			NA	S	TRUE
1782	A04	NA	LOM	3.59	FALSE	FALSE	FALSE	NA			NA	S	TRUE
1783	A04	NA	LOM	4.58	FALSE	FALSE	FALSE	NA			NA	S	TRUE
1784	A04	NA	LOM	3.86	FALSE	FALSE	FALSE	NA			NA	S	TRUE
1785	A04	NA	LOM	10.45	FALSE	FALSE	FALSE	NA			NA	S	TRUE
1786	A04	NA	LOM	3.49	FALSE	FALSE	FALSE	NA			NA	S	TRUE
1787	A04	NA	LOM	5.18	FALSE	FALSE	FALSE	NA			NA	S	TRUE
1788	A04	NA	LOM	2.13	FALSE	FALSE	FALSE	NA			NA	S	TRUE
1789	A04	NA	LOM	3	FALSE	FALSE	FALSE	NA			NA	S	TRUE
1790	A04	NA	LOM	4.48	FALSE	FALSE	FALSE	NA			NA	S	TRUE
1791	A04	NA	LOM	5.26	FALSE	FALSE	FALSE	NA			NA	S	TRUE
1792	A04	NA	LOM	3.75	FALSE	FALSE	FALSE	NA			NA	S	TRUE
1793	A04	NA	LOM	4.3	FALSE	FALSE	FALSE	NA			NA	S	TRUE
1794	A04	NA	LOM	5.52	FALSE	FALSE	FALSE	NA			NA	S	TRUE
1795	A04	NA	LOM	4.77	FALSE	FALSE	FALSE	NA			NA	S	TRUE
1796	A04	NA	LOM	3.87	FALSE	FALSE	FALSE	NA			NA	S	TRUE
1797	A04	NA	LOM	3.31	FALSE	FALSE	FALSE	NA			NA	S	TRUE
1798	A04	NA	LOM	2.99	FALSE	FALSE	FALSE	NA			NA	S	TRUE
1799	A04	NA	LOM	6.02	FALSE	FALSE	FALSE	NA			NA	S	TRUE
1800	A04	NA	LOM	4.06	FALSE	FALSE	FALSE	NA			NA	S	TRUE
1801	A04	NA	LOM	3.48	FALSE	FALSE	FALSE	NA			NA	S	TRUE
1802	A04	NA	LOM	5.68	FALSE	FALSE	FALSE	NA			NA	S	TRUE
1803	A04	NA	LOM	5.77	FALSE	FALSE	FALSE	NA			NA	S	TRUE
1804	A04	NA	LOM	10.96	FALSE	FALSE	FALSE	NA			NA	S	TRUE
1805	A04	NA	LOM	10.46	FALSE	FALSE	FALSE	NA			NA	S	TRUE
1806	A04	NA	LOM	16.66	FALSE	FALSE	FALSE	NA			NA	S	TRUE
1807	A04	NA	LOM	4.82	FALSE	FALSE	FALSE	NA			NA	S	TRUE
1808	A04	NA	LOM	4.72	FALSE	FALSE	FALSE	NA			NA	S	TRUE
1809	A04	NA	LOM	13.79	FALSE	FALSE	FALSE	NA			NA	S	TRUE
1810	A04	NA	LOM	5.28	FALSE	FALSE	FALSE	NA			NA	S	TRUE
1811	A04	NA	LOM	9.61	FALSE	FALSE	FALSE	NA			NA	S	TRUE
1812	A04	NA	LOM	5.6	FALSE	FALSE	FALSE	NA			NA	S	TRUE
1813	A04	NA	LOM	6.54	FALSE	FALSE	FALSE	NA			NA	S	TRUE
1814	A04	NA	LOM	8.14	FALSE	FALSE	FALSE	NA			NA	S	TRUE
1815	A04	NA	LOM	6.52	FALSE	FALSE	FALSE	NA			NA	S	TRUE
1816	A04	NA	LOM	7.48	FALSE	FALSE	FALSE	NA			NA	S	TRUE
1817	A04	NA	LOM	7.82	FALSE	FALSE	FALSE	NA			NA	S	TRUE
1818	A04	NA	LOM	13.34	FALSE	FALSE	FALSE	NA			NA	S	TRUE
1819	A04	NA	LOM	5.32	FALSE	FALSE	FALSE	NA			NA	S	TRUE
1820	A04	NA	LOM	15.62	FALSE	FALSE	FALSE	NA			NA	S	TRUE
1821	A04	NA	LOM	15.67	FALSE	FALSE	FALSE	NA			NA	S	TRUE
1822	A04	NA	LOM	15.23	FALSE	FALSE	FALSE	NA			NA	S	TRUE
1823	A04	NA	LOM	19.8	FALSE	FALSE	FALSE	NA			NA	S	TRUE
1824	A04	NA	LOM	22.61	FALSE	FALSE	FALSE	NA			NA	S	TRUE
1826	A04	NA	LOM	8.11	FALSE	FALSE	FALSE	NA			NA	S	TRUE
1827	A04	NA	LOM	4.24	FALSE	FALSE	FALSE	NA			NA	S	TRUE
1828	A04	NA	LOM	16.94	FALSE	FALSE	FALSE	NA			NA	S	TRUE
1829	A04	NA	LOM	87.37	FALSE	FALSE	FALSE	NA			NA	S	TRUE
1830	A04	NA	LOM	71.42	FALSE	FALSE	FALSE	NA			NA	S	TRUE
1831	A04	NA	LOM	57.54	FALSE	FALSE	FALSE	NA			NA	S	TRUE
1832	A04	NA	LOM	69.99	FALSE	FALSE	FALSE	NA			NA	S	TRUE
1833	A04	NA	LOM	56.31	FALSE	FALSE	FALSE	NA			NA	S	TRUE
1834	A04	NA	LOM	65.72	FALSE	FALSE	FALSE	NA			NA	S	TRUE
1835	A04	NA	LOM	63.97	FALSE	FALSE	FALSE	NA			NA	S	TRUE
1836	A04	NA	LOM	59.16	FALSE	FALSE	FALSE	NA			NA	S	TRUE
1837	A04	NA	LOM	76.13	FALSE	FALSE	FALSE	NA			NA	S	TRUE
1838	A04	NA	LOM	62.29	FALSE	FALSE	FALSE	NA			NA	S	TRUE
1839	A04	NA	LOM	78.98	FALSE	FALSE	FALSE	NA			NA	S	TRUE
1840	A04	NA	LOM	73.79	FALSE	FALSE	FALSE	NA			NA	S	TRUE
1841	A04	NA	LOM	50.61	FALSE	FALSE	FALSE	NA			NA	S	TRUE
1842	A04	NA	LOM	32.05	FALSE	FALSE	FALSE	NA			NA	S	TRUE
1843	A04	NA	LOM	20.79	FALSE	FALSE	FALSE	NA			NA	S	TRUE
1844	A04	NA	LOM	30.63	FALSE	FALSE	FALSE	NA			NA	S	TRUE
1845	A04	NA	LOM	25.06	FALSE	FALSE	FALSE	NA			NA	S	TRUE
1846	A04	NA	LOM	32.31	FALSE	FALSE	FALSE	NA			NA	S	TRUE
1847	A04	NA	LOM	30.89	FALSE	FALSE	FALSE	NA			NA	S	TRUE
1848	A04	NA	LOM	40.31	FALSE	FALSE	FALSE	NA			NA	S	TRUE
1849	A04	NA	LOM	36.08	FALSE	FALSE	FALSE	NA			NA	S	TRUE
1850	A04	NA	LOM	27.1	FALSE	FALSE	FALSE	NA			NA	S	TRUE
1851	A04	NA	LOM	23.99	FALSE	FALSE	FALSE	NA			NA	S	TRUE
1852	A04	NA	LOM	47.09	FALSE	FALSE	FALSE	NA			NA	S	TRUE
1853	A04	NA	LOM	47.04	FALSE	FALSE	FALSE	NA			NA	S	TRUE
1854	A04	NA	LOM	18.96	FALSE	FALSE	FALSE	NA			NA	S	TRUE
1855	A04	NA	LOM	55.62	FALSE	FALSE	FALSE	NA			NA	S	TRUE
1856	A04	NA	LOM	50.69	FALSE	FALSE	FALSE	NA			NA	S	TRUE
1857	A04	NA	LOM	54.01	FALSE	FALSE	FALSE	NA			NA	S	TRUE
1858	A04	NA	LOM	43.61	FALSE	FALSE	FALSE	NA			NA	S	TRUE
1859	A04	NA	LOM	26.52	FALSE	FALSE	FALSE	NA			NA	S	TRUE
1860	A04	NA	LOM	56.57	FALSE	FALSE	FALSE	NA			NA	S	TRUE
1861	A04	NA	LOM	58.3	FALSE	FALSE	FALSE	NA			NA	S	TRUE
1862	A04	NA	LOM	32.97	FALSE	FALSE	FALSE	NA			NA	S	TRUE
1863	A04	NA	LOM	29.19	FALSE	FALSE	FALSE	NA			NA	S	TRUE
1864	A04	NA	LOM	27.23	FALSE	FALSE	FALSE	NA			NA	S	TRUE
1865	A04	NA	LOM	41.79	FALSE	FALSE	FALSE	NA			NA	S	TRUE
1866	A04	NA	LOM	48.56	FALSE	FALSE	FALSE	NA			NA	S	TRUE
1867	A04	NA	LOM	24.62	FALSE	FALSE	FALSE	NA			NA	S	TRUE
1868	A04	NA	LOM	41.92	FALSE	FALSE	FALSE	NA			NA	S	TRUE
1869	A04	NA	LOM	24.76	FALSE	FALSE	FALSE	NA			NA	S	TRUE
1870	A04	NA	LOM	20.63	FALSE	FALSE	FALSE	NA			180	S	TRUE
1871	A05	NA	SOB	56.42	FALSE	FALSE	FALSE	NA			291	T	TRUE
1872	A05	NA	SOB	64.14	FALSE	FALSE	FALSE	NA			NA	T	TRUE
1873	A05	NA	SOB	62.08	FALSE	FALSE	FALSE	NA			NA	T	TRUE
1874	A05	NA	SOB	45.86	FALSE	FALSE	FALSE	NA			NA	T	TRUE
1875	A05	NA	SOB	65.25	FALSE	FALSE	FALSE	NA			NA	T	TRUE
1876	A05	NA	SOB	43.23	FALSE	FALSE	FALSE	NA			NA	T	TRUE
1877	A05	NA	SOB	30.68	FALSE	FALSE	FALSE	NA			NA	T	TRUE
1878	A05	NA	SOB	23.04	FALSE	FALSE	FALSE	NA			NA	T	TRUE
1879	A05	NA	SOB	29.71	FALSE	FALSE	FALSE	NA			NA	T	TRUE
1880	A05	NA	SOB	15.48	FALSE	FALSE	FALSE	NA			NA	T	TRUE
1881	A05	NA	SOB	18.42	FALSE	FALSE	FALSE	NA			NA	T	TRUE
1882	A05	NA	SOB	39.18	FALSE	FALSE	FALSE	NA			NA	T	TRUE
1883	A05	NA	SOB	23.73	FALSE	FALSE	FALSE	NA			NA	T	TRUE
1884	A05	NA	SOB	32.67	FALSE	FALSE	FALSE	NA			NA	T	TRUE
1885	A05	NA	SOB	25.46	FALSE	FALSE	FALSE	NA			NA	T	TRUE
1886	A05	NA	SOB	6.93	FALSE	FALSE	FALSE	NA			NA	T	TRUE
1887	A05	NA	SOB	38.66	FALSE	FALSE	FALSE	NA			NA	T	TRUE
1888	A05	NA	SOB	18.71	FALSE	FALSE	FALSE	NA			NA	T	TRUE
1889	A05	NA	SOB	25.61	FALSE	FALSE	FALSE	NA			NA	T	TRUE
1890	A05	NA	SOB	22.88	FALSE	FALSE	FALSE	NA			NA	T	TRUE
1891	A05	NA	SOB	3.9	FALSE	FALSE	FALSE	NA			NA	T	TRUE
1892	A05	NA	SOB	8.41	FALSE	FALSE	FALSE	NA			NA	T	TRUE
1893	A05	NA	SOB	5.68	FALSE	FALSE	FALSE	NA			NA	T	TRUE
1894	A05	NA	SOB	2.7	FALSE	FALSE	FALSE	NA			NA	T	TRUE
1895	A05	NA	SOB	2.24	FALSE	FALSE	FALSE	NA			NA	T	TRUE
1896	A05	NA	SOB	6.11	FALSE	FALSE	FALSE	NA			NA	T	TRUE
1897	A05	NA	SOB	9.68	FALSE	FALSE	FALSE	NA			NA	T	TRUE
1898	A05	NA	SOB	4.27	FALSE	FALSE	FALSE	NA			NA	T	TRUE
1899	A05	NA	SOB	7.71	FALSE	FALSE	FALSE	NA			NA	T	TRUE
1900	A05	NA	SOB	2.97	FALSE	FALSE	FALSE	NA			NA	T	TRUE
1901	A05	NA	SOB	3.58	FALSE	FALSE	FALSE	NA			NA	T	TRUE
1902	A05	NA	SOB	5.19	FALSE	FALSE	FALSE	NA			NA	T	TRUE
1903	A05	NA	SOB	2.4	FALSE	FALSE	FALSE	NA			NA	T	TRUE
1904	A05	NA	SOB	5.99	FALSE	FALSE	FALSE	NA			NA	T	TRUE
1905	A05	NA	SOB	11.43	FALSE	FALSE	FALSE	NA			NA	T	TRUE
1906	A05	NA	SOB	5.98	FALSE	FALSE	FALSE	NA			NA	T	TRUE
1907	A05	NA	SOB	5.18	FALSE	FALSE	FALSE	NA			NA	T	TRUE
1908	A05	NA	SOB	7.56	FALSE	FALSE	FALSE	NA			NA	T	TRUE
1909	A05	NA	SOB	8.31	FALSE	FALSE	FALSE	NA			NA	T	TRUE
1910	A05	NA	SOB	9.45	FALSE	FALSE	FALSE	NA			NA	T	TRUE
1911	A05	NA	SOB	5.15	FALSE	FALSE	FALSE	NA			NA	T	TRUE
1912	A05	NA	SOB	3.5	FALSE	FALSE	FALSE	NA			NA	T	TRUE
1913	A05	NA	SOB	2.41	FALSE	FALSE	FALSE	NA			NA	T	TRUE
1914	A05	NA	SOB	8.06	FALSE	FALSE	FALSE	NA			NA	T	TRUE
1915	A05	NA	SOB	3.42	FALSE	FALSE	FALSE	NA			NA	T	TRUE
1916	A05	NA	SOB	7.7	FALSE	FALSE	FALSE	NA			NA	T	TRUE
1917	A05	NA	SOB	5.29	FALSE	FALSE	FALSE	NA			NA	T	TRUE
1918	A05	NA	SOB	5.41	FALSE	FALSE	FALSE	NA			NA	T	TRUE
1919	A05	NA	SOB	8.4	FALSE	FALSE	FALSE	NA			NA	T	TRUE
1920	A05	NA	SOB	6.99	FALSE	FALSE	FALSE	NA			NA	T	TRUE
1921	A05	NA	SOB	2.6	FALSE	FALSE	FALSE	NA			NA	T	TRUE
1922	A05	NA	SOB	11.77	FALSE	FALSE	FALSE	NA			NA	T	TRUE
1923	A05	NA	SOB	14.56	FALSE	FALSE	FALSE	NA			NA	T	TRUE
1924	A05	NA	SOB	4.92	FALSE	FALSE	FALSE	NA			NA	T	TRUE
1925	A05	NA	SOB	5.9	FALSE	FALSE	FALSE	NA			NA	T	TRUE
1926	A05	NA	SOB	2.32	FALSE	FALSE	FALSE	NA			NA	T	TRUE
1927	A05	NA	SOB	10.1	FALSE	FALSE	FALSE	NA			NA	T	TRUE
1928	A05	NA	SOB	44.71	FALSE	FALSE	FALSE	NA			NA	T	TRUE
1929	A05	NA	SOB	26.63	FALSE	FALSE	FALSE	NA			NA	T	TRUE
1930	A05	NA	SOB	18.81	FALSE	FALSE	FALSE	NA			NA	T	TRUE
1931	A05	NA	SOB	16.88	FALSE	FALSE	FALSE	NA			NA	T	TRUE
1932	A05	NA	SOB	33.14	FALSE	FALSE	FALSE	NA			NA	T	TRUE
1933	A05	NA	SOB	26.65	FALSE	FALSE	FALSE	NA			NA	T	TRUE
1934	A05	NA	SOB	25.55	FALSE	FALSE	FALSE	NA			NA	T	TRUE
1935	A05	NA	SOB	19.32	FALSE	FALSE	FALSE	NA			NA	T	TRUE
1936	A05	NA	SOB	13.17	FALSE	FALSE	FALSE	NA			NA	T	TRUE
1937	A05	NA	SOB	8.68	FALSE	FALSE	FALSE	NA			NA	T	TRUE
1938	A05	NA	SOB	5.83	FALSE	FALSE	FALSE	NA			NA	T	TRUE
1939	A05	NA	SOB	9.67	FALSE	FALSE	FALSE	NA			NA	T	TRUE
1940	A05	NA	SOB	3.72	FALSE	FALSE	FALSE	NA			NA	T	TRUE
1941	A05	NA	SOB	6.32	FALSE	FALSE	FALSE	NA			NA	T	TRUE
1942	A05	NA	SOB	7.99	FALSE	FALSE	FALSE	NA			NA	T	TRUE
1943	A05	NA	SOB	10.98	FALSE	FALSE	FALSE	NA			NA	T	TRUE
1944	A05	NA	SOB	4.07	FALSE	FALSE	FALSE	NA			NA	T	TRUE
1945	A05	NA	SOB	10.99	FALSE	FALSE	FALSE	NA			NA	T	TRUE
1946	A05	NA	SOB	4.19	FALSE	FALSE	FALSE	NA			NA	T	TRUE
1947	A05	NA	SOB	7.17	FALSE	FALSE	FALSE	NA			NA	T	TRUE
1948	A05	NA	SOB	9.79	FALSE	FALSE	FALSE	NA			NA	T	TRUE
1949	A05	NA	SOB	3.05	FALSE	FALSE	FALSE	NA			NA	T	TRUE
1950	A05	NA	SOB	2.91	FALSE	FALSE	FALSE	NA			NA	T	TRUE
1951	A05	NA	SOB	5.63	FALSE	FALSE	FALSE	NA			NA	T	TRUE
1952	A05	NA	SOB	2.4	FALSE	FALSE	FALSE	NA			NA	T	TRUE
1953	A05	NA	SOB	4.02	FALSE	FALSE	FALSE	NA			NA	T	TRUE
1954	A05	NA	SOB	13.07	FALSE	FALSE	FALSE	NA			NA	T	TRUE
1955	A05	NA	SOB	5.34	FALSE	FALSE	FALSE	NA			NA	T	TRUE
1956	A05	NA	SOB	7.71	FALSE	FALSE	FALSE	NA			NA	T	TRUE
1957	A05	NA	SOB	5.18	FALSE	FALSE	FALSE	NA			NA	T	TRUE
1958	A05	NA	SOB	9.48	FALSE	FALSE	FALSE	NA			NA	T	TRUE
1959	A05	NA	SOB	11.96	FALSE	FALSE	FALSE	NA			NA	T	TRUE
1960	A05	NA	SOB	29.37	FALSE	FALSE	FALSE	NA			NA	T	TRUE
1961	A05	NA	SOB	19.93	FALSE	FALSE	FALSE	NA			NA	T	TRUE
1962	A05	NA	SOB	30.31	FALSE	FALSE	FALSE	NA			NA	T	TRUE
1963	A05	NA	SOB	25.68	FALSE	FALSE	FALSE	NA			NA	T	TRUE
1964	A05	NA	SOB	26.4	FALSE	FALSE	FALSE	NA			NA	T	TRUE
1965	A05	NA	SOB	33.84	FALSE	FALSE	FALSE	NA			NA	T	TRUE
1966	A05	NA	SOB	38.85	FALSE	FALSE	FALSE	NA			NA	T	TRUE
1967	A05	NA	SOB	3.61	FALSE	FALSE	FALSE	NA			NA	T	TRUE
1968	A05	NA	SOB	16.5	FALSE	FALSE	FALSE	NA			NA	T	TRUE
1969	A05	NA	SOB	31.17	FALSE	FALSE	FALSE	NA			NA	T	TRUE
1970	A05	NA	SOB	33.78	FALSE	FALSE	FALSE	NA			NA	T	TRUE
1971	A05	NA	SOB	55.6	FALSE	FALSE	FALSE	NA			NA	T	TRUE
1972	A05	NA	SOB	39.06	FALSE	FALSE	FALSE	NA			NA	T	TRUE
1973	A05	NA	SOB	20.05	FALSE	FALSE	FALSE	NA			NA	T	TRUE
1974	A05	NA	SOB	18.27	FALSE	FALSE	FALSE	NA			NA	T	TRUE
1980	A06	NA	HOP	62	FALSE	FALSE	FALSE	NA			233	T	TRUE
1981	A06	NA	HOP	87.92	FALSE	FALSE	FALSE	NA			NA	T	TRUE
1982	A06	NA	HOP	75.06	FALSE	FALSE	FALSE	NA			NA	T	TRUE
1983	A06	NA	HOP	67.1	FALSE	FALSE	FALSE	NA			NA	T	TRUE
1984	A06	NA	HOP	67.35	FALSE	FALSE	FALSE	NA			NA	T	TRUE
1985	A06	NA	HOP	26.84	FALSE	FALSE	FALSE	NA			NA	T	TRUE
1986	A06	NA	HOP	48.4	FALSE	FALSE	FALSE	NA			NA	T	TRUE
1987	A06	NA	HOP	56.2	FALSE	FALSE	FALSE	NA			NA	T	TRUE
1988	A06	NA	HOP	17.46	FALSE	FALSE	FALSE	NA			NA	T	TRUE
1989	A06	NA	HOP	52.81	FALSE	FALSE	FALSE	NA			NA	T	TRUE
1990	A06	NA	HOP	57.4	FALSE	FALSE	FALSE	NA			NA	T	TRUE
1991	A06	NA	HOP	62.69	FALSE	FALSE	FALSE	NA			NA	T	TRUE
1992	A06	NA	HOP	36.38	FALSE	FALSE	FALSE	NA			NA	T	TRUE
1993	A06	NA	HOP	86.98	FALSE	FALSE	FALSE	NA			NA	T	TRUE
1994	A06	NA	HOP	76.75	FALSE	FALSE	FALSE	NA			NA	T	TRUE
1995	A06	NA	HOP	28.38	FALSE	FALSE	FALSE	NA			NA	T	TRUE
1996	A06	NA	HOP	29.38	FALSE	FALSE	FALSE	NA			NA	T	TRUE
1997	A06	NA	HOP	14.82	FALSE	FALSE	FALSE	NA			NA	T	TRUE
1998	A06	NA	HOP	49.13	FALSE	FALSE	FALSE	NA			NA	T	TRUE
1999	A06	NA	HOP	36.45	FALSE	FALSE	FALSE	NA			NA	T	TRUE
2000	A06	NA	HOP	42.96	FALSE	FALSE	FALSE	NA			NA	T	TRUE
2001	A06	NA	HOP	49.69	FALSE	FALSE	FALSE	NA			NA	T	TRUE
2002	A06	NA	HOP	27.85	FALSE	FALSE	FALSE	NA			NA	T	TRUE
2003	A06	NA	HOP	13.95	FALSE	FALSE	FALSE	NA			NA	T	TRUE
2004	A06	NA	HOP	34.81	FALSE	FALSE	FALSE	NA			NA	T	TRUE
2005	A06	NA	HOP	21.81	FALSE	FALSE	FALSE	NA			NA	T	TRUE
2006	A06	NA	HOP	25.88	FALSE	FALSE	FALSE	NA			NA	T	TRUE
2007	A06	NA	HOP	21.04	FALSE	FALSE	FALSE	NA			NA	T	TRUE
2008	A06	NA	HOP	3.96	FALSE	FALSE	FALSE	NA			NA	T	TRUE
2009	A06	NA	HOP	8.76	FALSE	FALSE	FALSE	NA			NA	T	TRUE
2010	A06	NA	HOP	3.28	FALSE	FALSE	FALSE	NA			NA	T	TRUE
2011	A06	NA	HOP	31.44	FALSE	FALSE	FALSE	NA			NA	T	TRUE
2012	A06	NA	HOP	4.24	FALSE	FALSE	FALSE	NA			NA	T	TRUE
2013	A06	NA	HOP	3.56	FALSE	FALSE	FALSE	NA			NA	T	TRUE
2014	A06	NA	HOP	6.32	FALSE	FALSE	FALSE	NA			NA	T	TRUE
2015	A06	NA	HOP	7.94	FALSE	FALSE	FALSE	NA			NA	T	TRUE
2016	A06	NA	HOP	10.35	FALSE	FALSE	FALSE	NA			NA	T	TRUE
2017	A06	NA	HOP	9.03	FALSE	FALSE	FALSE	NA			NA	T	TRUE
2018	A06	NA	HOP	7.11	FALSE	FALSE	FALSE	NA			NA	T	TRUE
2019	A06	NA	HOP	12.34	FALSE	FALSE	FALSE	NA			NA	T	TRUE
2020	A06	NA	HOP	8.6	FALSE	FALSE	FALSE	NA			NA	T	TRUE
2021	A06	NA	HOP	9.3	FALSE	FALSE	FALSE	NA			NA	T	TRUE
2022	A06	NA	HOP	6.61	FALSE	FALSE	FALSE	NA			NA	T	TRUE
2023	A06	NA	HOP	12.87	FALSE	FALSE	FALSE	NA			NA	T	TRUE
2024	A06	NA	HOP	27.75	FALSE	FALSE	FALSE	NA			NA	T	TRUE
2025	A06	NA	HOP	24.1	FALSE	FALSE	FALSE	NA			NA	T	TRUE
2026	A06	NA	HOP	34.91	FALSE	FALSE	FALSE	NA			NA	T	TRUE
2027	A06	NA	HOP	14.86	FALSE	FALSE	FALSE	NA			NA	T	TRUE
2028	A06	NA	HOP	23.06	FALSE	FALSE	FALSE	NA			NA	T	TRUE
2029	A06	NA	HOP	27.31	FALSE	FALSE	FALSE	NA			NA	T	TRUE
2030	A06	NA	HOP	7.96	FALSE	FALSE	FALSE	NA			NA	T	TRUE
2031	A06	NA	HOP	9.63	FALSE	FALSE	FALSE	NA			NA	T	TRUE
2032	A06	NA	HOP	5.4	FALSE	FALSE	FALSE	NA			NA	T	TRUE
2033	A06	NA	HOP	13.62	FALSE	FALSE	FALSE	NA			NA	T	TRUE
2034	A06	NA	HOP	32.12	FALSE	FALSE	FALSE	NA			NA	T	TRUE
2035	A06	NA	HOP	25.5	FALSE	FALSE	FALSE	NA			NA	T	TRUE
2036	A06	NA	HOP	17.94	FALSE	FALSE	FALSE	NA			NA	T	TRUE
2037	A06	NA	HOP	56.57	FALSE	FALSE	FALSE	NA			NA	T	TRUE
2038	A06	NA	HOP	24.07	FALSE	FALSE	FALSE	NA			NA	T	TRUE
2039	A06	NA	HOP	18.63	FALSE	FALSE	FALSE	NA			NA	T	TRUE
2040	A06	NA	HOP	27.12	FALSE	FALSE	FALSE	NA			NA	T	TRUE
2041	A06	NA	HOP	4.36	FALSE	FALSE	FALSE	NA			NA	T	TRUE
2042	A06	NA	HOP	2.87	FALSE	FALSE	FALSE	NA			NA	T	TRUE
2043	A06	NA	HOP	13.57	FALSE	FALSE	FALSE	NA			NA	T	TRUE
2044	A06	NA	HOP	6.67	FALSE	FALSE	FALSE	NA			NA	T	TRUE
2045	A06	NA	HOP	7.34	FALSE	FALSE	FALSE	NA			NA	T	TRUE
2046	A06	NA	HOP	6.69	FALSE	FALSE	FALSE	NA			NA	T	TRUE
2047	A06	NA	HOP	5.62	FALSE	FALSE	FALSE	NA			NA	T	TRUE
2048	A06	NA	HOP	4.63	FALSE	FALSE	FALSE	NA			NA	T	TRUE
2049	A06	NA	HOP	8.55	FALSE	FALSE	FALSE	NA			NA	T	TRUE
2050	A06	NA	HOP	4.9	FALSE	FALSE	FALSE	NA			NA	T	TRUE
2051	A06	NA	HOP	6.55	FALSE	FALSE	FALSE	NA			NA	T	TRUE
2052	A06	NA	HOP	6.62	FALSE	FALSE	FALSE	NA			NA	T	TRUE
2053	A06	NA	HOP	6.44	FALSE	FALSE	FALSE	NA			NA	T	TRUE
2054	A06	NA	HOP	9.8	FALSE	FALSE	FALSE	NA			NA	T	TRUE
2055	A06	NA	HOP	7.95	FALSE	FALSE	FALSE	NA			NA	T	TRUE
2056	A06	NA	HOP	5.49	FALSE	FALSE	FALSE	NA			NA	T	TRUE
2057	A06	NA	HOP	5.9	FALSE	FALSE	FALSE	NA			NA	T	TRUE
2058	A06	NA	HOP	18.38	FALSE	FALSE	FALSE	NA			NA	T	TRUE
2059	A06	NA	HOP	28.57	FALSE	FALSE	FALSE	NA			NA	T	TRUE
2060	A06	NA	HOP	24.28	FALSE	FALSE	FALSE	NA			NA	T	TRUE
2061	A06	NA	HOP	3.83	FALSE	FALSE	FALSE	NA			NA	T	TRUE
2062	A06	NA	HOP	30.81	FALSE	FALSE	FALSE	NA			NA	T	TRUE
2063	A06	NA	HOP	3.33	FALSE	FALSE	FALSE	NA			NA	T	TRUE
2064	A06	NA	HOP	2.43	FALSE	FALSE	FALSE	NA			NA	T	TRUE
2065	A06	NA	HOP	3.03	FALSE	FALSE	FALSE	NA			NA	T	TRUE
2066	A06	NA	HOP	7.97	FALSE	FALSE	FALSE	NA			NA	T	TRUE
2067	A06	NA	HOP	15.06	FALSE	FALSE	FALSE	NA			NA	T	TRUE
2068	A06	NA	HOP	2.07	FALSE	FALSE	FALSE	NA			NA	T	TRUE
2069	A06	NA	HOP	5.92	FALSE	FALSE	FALSE	NA			NA	T	TRUE
2070	A06	NA	HOP	4.3	FALSE	FALSE	FALSE	NA			NA	T	TRUE
2071	A06	NA	HOP	11.59	FALSE	FALSE	FALSE	NA			NA	T	TRUE
2072	A06	NA	HOP	11.08	FALSE	FALSE	FALSE	NA			NA	T	TRUE
2073	A06	NA	HOP	8.64	FALSE	FALSE	FALSE	NA			NA	T	TRUE
2077	A07	NA	LOM	25.31	FALSE	FALSE	FALSE	NA			202	U	TRUE
2078	A07	NA	LOM	4.2	FALSE	FALSE	FALSE	NA			NA	U	TRUE
2079	A07	NA	LOM	4.68	FALSE	FALSE	FALSE	NA			NA	U	TRUE
2080	A07	NA	LOM	3.34	FALSE	FALSE	FALSE	NA			NA	U	TRUE
2081	A07	NA	LOM	12.39	FALSE	FALSE	FALSE	NA			NA	U	TRUE
2082	A07	NA	LOM	4.33	FALSE	FALSE	FALSE	NA			NA	U	TRUE
2083	A07	NA	LOM	4.93	FALSE	FALSE	FALSE	NA			NA	U	TRUE
2084	A07	NA	LOM	8.03	FALSE	FALSE	FALSE	NA			NA	U	TRUE
2085	A07	NA	LOM	4.74	FALSE	FALSE	FALSE	NA			NA	U	TRUE
2086	A07	NA	LOM	2.85	FALSE	FALSE	FALSE	NA			NA	U	TRUE
2087	A07	NA	LOM	12.2	FALSE	FALSE	FALSE	NA			NA	U	TRUE
2088	A07	NA	LOM	45.76	FALSE	FALSE	FALSE	NA			NA	U	TRUE
2089	A07	NA	LOM	27.85	FALSE	FALSE	FALSE	NA			NA	U	TRUE
2090	A07	NA	LOM	34.1	FALSE	FALSE	FALSE	NA			NA	U	TRUE
2091	A07	NA	LOM	23.16	FALSE	FALSE	FALSE	NA			NA	U	TRUE
2092	A07	NA	LOM	40.21	FALSE	FALSE	FALSE	NA			NA	U	TRUE
2093	A07	NA	LOM	27.79	FALSE	FALSE	FALSE	NA			NA	U	TRUE
2094	A07	NA	LOM	24.84	FALSE	FALSE	FALSE	NA			NA	U	TRUE
2095	A07	NA	LOM	31.85	FALSE	FALSE	FALSE	NA			NA	U	TRUE
2096	A07	NA	LOM	25	FALSE	FALSE	FALSE	NA			NA	U	TRUE
2097	A07	NA	LOM	20.41	FALSE	FALSE	FALSE	NA			NA	U	TRUE
2098	A07	NA	LOM	40.05	FALSE	FALSE	FALSE	NA			NA	U	TRUE
2099	A07	NA	LOM	44.81	FALSE	FALSE	FALSE	NA			NA	U	TRUE
2100	A07	NA	LOM	88.63	FALSE	FALSE	FALSE	NA			NA	U	TRUE
2101	A07	NA	LOM	59.22	FALSE	FALSE	FALSE	NA			NA	U	TRUE
2102	A07	NA	LOM	71.14	FALSE	FALSE	FALSE	NA			NA	U	TRUE
2103	A07	NA	LOM	59.96	FALSE	FALSE	FALSE	NA			NA	U	TRUE
2104	A07	NA	LOM	66.11	FALSE	FALSE	FALSE	NA			NA	U	TRUE
2105	A07	NA	LOM	56.62	FALSE	FALSE	FALSE	NA			NA	U	TRUE
2106	A07	NA	LOM	70.43	FALSE	FALSE	FALSE	NA			NA	U	TRUE
2107	A07	NA	LOM	18.1	FALSE	FALSE	FALSE	NA			NA	U	TRUE
2108	A07	NA	LOM	5.24	FALSE	FALSE	FALSE	NA			NA	U	TRUE
2109	A07	NA	LOM	9.32	FALSE	FALSE	FALSE	NA			NA	U	TRUE
2110	A07	NA	LOM	6.62	FALSE	FALSE	FALSE	NA			NA	U	TRUE
2111	A07	NA	LOM	7.3	FALSE	FALSE	FALSE	NA			NA	U	TRUE
2112	A07	NA	LOM	15.25	FALSE	FALSE	FALSE	NA			NA	U	TRUE
2113	A07	NA	LOM	32.06	FALSE	FALSE	FALSE	NA			NA	U	TRUE
2114	A07	NA	LOM	26.61	FALSE	FALSE	FALSE	NA			NA	U	TRUE
2115	A07	NA	LOM	62.04	FALSE	FALSE	FALSE	NA			NA	U	TRUE
2116	A07	NA	LOM	79.55	FALSE	FALSE	FALSE	NA			NA	U	TRUE
2117	A07	NA	LOM	72.19	FALSE	FALSE	FALSE	NA			NA	U	TRUE
2118	A07	NA	LOM	63.53	FALSE	FALSE	FALSE	NA			NA	U	TRUE
2119	A07	NA	LOM	3.16	FALSE	FALSE	FALSE	NA			NA	U	TRUE
2120	A07	NA	LOM	14.79	FALSE	FALSE	FALSE	NA			NA	U	TRUE
2121	A07	NA	LOM	9.72	FALSE	FALSE	FALSE	NA			NA	U	TRUE
2122	A07	NA	LOM	3.94	FALSE	FALSE	FALSE	NA			NA	U	TRUE
2123	A07	NA	LOM	4.2	FALSE	FALSE	FALSE	NA			NA	U	TRUE
2124	A07	NA	LOM	3.61	FALSE	FALSE	FALSE	NA			NA	U	TRUE
2125	A07	NA	LOM	6.75	FALSE	FALSE	FALSE	NA			NA	U	TRUE
2126	A07	NA	LOM	2.85	FALSE	FALSE	FALSE	NA			NA	U	TRUE
2127	A07	NA	LOM	3.96	FALSE	FALSE	FALSE	NA			NA	U	TRUE
2128	A07	NA	LOM	3.33	FALSE	FALSE	FALSE	NA			NA	U	TRUE
2129	A07	NA	LOM	9.53	FALSE	FALSE	FALSE	NA			NA	U	TRUE
2130	A07	NA	LOM	4.2	FALSE	FALSE	FALSE	NA			NA	U	TRUE
2131	A07	NA	LOM	18.68	FALSE	FALSE	FALSE	NA			NA	U	TRUE
2132	A07	NA	LOM	7.46	FALSE	FALSE	FALSE	NA			NA	U	TRUE
2133	A07	NA	LOM	5.93	FALSE	FALSE	FALSE	NA			NA	U	TRUE
2134	A07	NA	LOM	6.79	FALSE	FALSE	FALSE	NA			NA	U	TRUE
2135	A07	NA	LOM	6.69	FALSE	FALSE	FALSE	NA			NA	U	TRUE
2136	A07	NA	LOM	5.41	FALSE	FALSE	FALSE	NA			NA	U	TRUE
2137	A07	NA	LOM	3.92	FALSE	FALSE	FALSE	NA			NA	U	TRUE
2138	A07	NA	LOM	2.46	FALSE	FALSE	FALSE	NA			NA	U	TRUE
2139	A07	NA	LOM	17.81	FALSE	FALSE	FALSE	NA			NA	U	TRUE
2140	A07	NA	LOM	43.49	FALSE	FALSE	FALSE	NA			NA	U	TRUE
2141	A07	NA	LOM	44.13	FALSE	FALSE	FALSE	NA			NA	U	TRUE
2142	A07	NA	LOM	41.03	FALSE	FALSE	FALSE	NA			NA	U	TRUE
2143	A07	NA	LOM	23.81	FALSE	FALSE	FALSE	NA			NA	U	TRUE
2144	A07	NA	LOM	28.37	FALSE	FALSE	FALSE	NA			NA	U	TRUE
2145	A07	NA	LOM	36.01	FALSE	FALSE	FALSE	NA			NA	U	TRUE
2146	A07	NA	LOM	9.11	FALSE	FALSE	FALSE	NA			NA	U	TRUE
2147	A07	NA	LOM	7.81	FALSE	FALSE	FALSE	NA			NA	U	TRUE
2148	A07	NA	LOM	7.33	FALSE	FALSE	FALSE	NA			NA	U	TRUE
2149	A07	NA	LOM	5.98	FALSE	FALSE	FALSE	NA			NA	U	TRUE
2150	A07	NA	LOM	6.04	FALSE	FALSE	FALSE	NA			NA	U	TRUE
2151	A07	NA	LOM	5.22	FALSE	FALSE	FALSE	NA			NA	U	TRUE
2152	A07	NA	LOM	13.54	FALSE	FALSE	FALSE	NA			NA	U	TRUE
2153	A07	NA	LOM	3.25	FALSE	FALSE	FALSE	NA			NA	U	TRUE
2154	A07	NA	LOM	7	FALSE	FALSE	FALSE	NA			NA	U	TRUE
2155	A07	NA	LOM	6.25	FALSE	FALSE	FALSE	NA			NA	U	TRUE
2156	A07	NA	LOM	5.56	FALSE	FALSE	FALSE	NA			NA	U	TRUE
2157	A07	NA	LOM	4.45	FALSE	FALSE	FALSE	NA			NA	U	TRUE
2158	A07	NA	LOM	5.01	FALSE	FALSE	FALSE	NA			NA	U	TRUE
2159	A07	NA	LOM	3.58	FALSE	FALSE	FALSE	NA			NA	U	TRUE
2160	A07	NA	LOM	11.98	FALSE	FALSE	FALSE	NA			NA	U	TRUE
2161	A07	NA	LOM	11.59	FALSE	FALSE	FALSE	NA			NA	U	TRUE
2162	A07	NA	LOM	8.18	FALSE	FALSE	FALSE	NA			NA	U	TRUE
2163	A07	NA	LOM	13.15	FALSE	FALSE	FALSE	NA			NA	U	TRUE
2164	A07	NA	LOM	5.04	FALSE	FALSE	FALSE	NA			NA	U	TRUE
2165	A07	NA	LOM	4.22	FALSE	FALSE	FALSE	NA			NA	U	TRUE
2166	A07	NA	LOM	17.96	FALSE	FALSE	FALSE	NA			NA	U	TRUE
2167	A07	NA	LOM	8.81	FALSE	FALSE	FALSE	NA			NA	U	TRUE
2168	A07	NA	LOM	12.13	FALSE	FALSE	FALSE	NA			NA	U	TRUE
2169	A07	NA	LOM	5.79	FALSE	FALSE	FALSE	NA			NA	U	TRUE
2170	A07	NA	LOM	12.24	FALSE	FALSE	FALSE	NA			NA	U	TRUE
2171	A07	NA	LOM	12.03	FALSE	FALSE	FALSE	NA			NA	U	TRUE
2172	A07	NA	LOM	9.16	FALSE	FALSE	FALSE	NA			NA	U	TRUE
2173	A07	NA	LOM	9.83	FALSE	FALSE	FALSE	NA			NA	U	TRUE
2174	A07	NA	LOM	3.93	FALSE	FALSE	FALSE	NA			NA	U	TRUE
2175	A07	NA	LOM	3.95	FALSE	FALSE	FALSE	NA			NA	U	TRUE
2176	A07	NA	LOM	10.32	FALSE	FALSE	FALSE	NA			NA	U	TRUE
2177	A07	NA	LOM	7.19	FALSE	FALSE	FALSE	NA			NA	U	TRUE
2178	A07	NA	LOM	3.82	FALSE	FALSE	FALSE	NA			NA	U	TRUE
2179	A07	NA	LOM	3.58	FALSE	FALSE	FALSE	NA			NA	U	TRUE
2180	A08	NA	CC	79.04	FALSE	FALSE	FALSE	NA			NA	U	FALSE
2181	A08	NA	CC	60.81	FALSE	FALSE	FALSE	NA			NA	U	FALSE
2182	A08	NA	CC	56.84	FALSE	FALSE	FALSE	NA			NA	U	FALSE
2183	A08	NA	CC	69.05	FALSE	FALSE	FALSE	NA			NA	U	FALSE
2184	A08	NA	CC	3.02	FALSE	FALSE	FALSE	NA			NA	U	FALSE
2185	A08	NA	CC	3.85	FALSE	FALSE	FALSE	NA			NA	U	FALSE
2186	A08	NA	CC	3.06	FALSE	FALSE	FALSE	NA			NA	U	FALSE
2187	A08	NA	CC	5	FALSE	FALSE	FALSE	NA			NA	U	FALSE
2188	A08	NA	CC	5.17	FALSE	FALSE	FALSE	NA			NA	U	FALSE
2189	A08	NA	CC	5.01	FALSE	FALSE	FALSE	NA			NA	U	FALSE
2190	A08	NA	CC	8.97	FALSE	FALSE	FALSE	NA			NA	U	FALSE
2191	A08	NA	CC	2.23	FALSE	FALSE	FALSE	NA			NA	U	FALSE
2192	A08	NA	CC	13.96	FALSE	FALSE	FALSE	NA			NA	U	FALSE
2193	A08	NA	CC	7.43	FALSE	FALSE	FALSE	NA			NA	U	FALSE
2194	A08	NA	CC	5.1	FALSE	FALSE	FALSE	NA			NA	U	FALSE
2195	A08	NA	CC	3.38	FALSE	FALSE	FALSE	NA			NA	U	FALSE
2196	A08	NA	CC	3.84	FALSE	FALSE	FALSE	NA			NA	U	FALSE
2197	A08	NA	CC	6.63	FALSE	FALSE	FALSE	NA			NA	U	FALSE
2198	A08	NA	CC	6.33	FALSE	FALSE	FALSE	NA			NA	U	FALSE
2199	A08	NA	CC	5.58	FALSE	FALSE	FALSE	NA			NA	U	FALSE
2200	A08	NA	CC	4.1	FALSE	FALSE	FALSE	NA			NA	U	FALSE
2201	A08	NA	CC	10.61	FALSE	FALSE	FALSE	NA			NA	U	FALSE
2202	A08	NA	CC	13.5	FALSE	FALSE	FALSE	NA			NA	U	FALSE
2203	A08	NA	CC	7.47	FALSE	FALSE	FALSE	NA			NA	U	FALSE
2204	A08	NA	CC	5.32	FALSE	FALSE	FALSE	NA			NA	U	FALSE
2205	A08	NA	CC	14.92	FALSE	FALSE	FALSE	NA			NA	U	FALSE
2206	A08	NA	CC	5.04	FALSE	FALSE	FALSE	NA			NA	U	FALSE
2207	A08	NA	CC	4.42	FALSE	FALSE	FALSE	NA			NA	U	FALSE
2208	A08	NA	CC	5.41	FALSE	FALSE	FALSE	NA			NA	U	FALSE
2209	A08	NA	CC	4.08	FALSE	FALSE	FALSE	NA			NA	U	FALSE
2210	A08	NA	CC	7.28	FALSE	FALSE	FALSE	NA			NA	U	FALSE
2211	A08	NA	CC	12.79	FALSE	FALSE	FALSE	NA			NA	U	FALSE
2212	A08	NA	CC	12.89	FALSE	FALSE	FALSE	NA			NA	U	FALSE
2213	A08	NA	CC	11.06	FALSE	FALSE	FALSE	NA			NA	U	FALSE
2214	A08	NA	CC	5.83	FALSE	FALSE	FALSE	NA			NA	U	FALSE
2215	A08	NA	CC	7.54	FALSE	FALSE	FALSE	NA			NA	U	FALSE
2216	A08	NA	CC	61.33	FALSE	FALSE	FALSE	NA			NA	U	FALSE
2217	A08	NA	CC	57.85	FALSE	FALSE	FALSE	NA			NA	U	FALSE
2218	A08	NA	CC	69.07	FALSE	FALSE	FALSE	NA			NA	U	FALSE
2219	A08	NA	CC	82.54	FALSE	FALSE	FALSE	NA			NA	U	FALSE
2220	A08	NA	CC	3.48	FALSE	FALSE	FALSE	NA			NA	U	FALSE
2221	A08	NA	CC	2.18	FALSE	FALSE	FALSE	NA			NA	U	FALSE
2222	A08	NA	CC	9.15	FALSE	FALSE	FALSE	NA			NA	U	FALSE
2223	A08	NA	CC	8.39	FALSE	FALSE	FALSE	NA			NA	U	FALSE
2224	A08	NA	CC	65.9	FALSE	FALSE	FALSE	NA			NA	U	FALSE
2225	A08	NA	CC	57.14	FALSE	FALSE	FALSE	NA			NA	U	FALSE
2226	A08	NA	CC	66.45	FALSE	FALSE	FALSE	NA			NA	U	FALSE
2227	A08	NA	CC	7.2	FALSE	FALSE	FALSE	NA			NA	U	FALSE
2228	A08	NA	CC	11.42	FALSE	FALSE	FALSE	NA			NA	U	FALSE
2229	A08	NA	CC	4.74	FALSE	FALSE	FALSE	NA			NA	U	FALSE
2230	A08	NA	CC	10.61	FALSE	FALSE	FALSE	NA			NA	U	FALSE
2231	A08	NA	CC	5.24	FALSE	FALSE	FALSE	NA			NA	U	FALSE
2232	A08	NA	CC	4.78	FALSE	FALSE	FALSE	NA			NA	U	FALSE
2233	A08	NA	CC	9.96	FALSE	FALSE	FALSE	NA			NA	U	FALSE
2234	A08	NA	CC	5.27	FALSE	FALSE	FALSE	NA			NA	U	FALSE
2235	A08	NA	CC	6.75	FALSE	FALSE	FALSE	NA			NA	U	FALSE
2236	A08	NA	CC	4.44	FALSE	FALSE	FALSE	NA			NA	U	FALSE
2237	A08	NA	CC	3.86	FALSE	FALSE	FALSE	NA			NA	U	FALSE
2238	A08	NA	CC	7.51	FALSE	FALSE	FALSE	NA			NA	U	FALSE
2239	A08	NA	CC	11.14	FALSE	FALSE	FALSE	NA			NA	U	FALSE
2240	A08	NA	CC	11.18	FALSE	FALSE	FALSE	NA			NA	U	FALSE
2241	A08	NA	CC	6.49	FALSE	FALSE	FALSE	NA			NA	U	FALSE
2242	A08	NA	CC	3.59	FALSE	FALSE	FALSE	NA			NA	U	FALSE
2243	A08	NA	CC	17.76	FALSE	FALSE	FALSE	NA			NA	U	FALSE
2244	A08	NA	CC	6.18	FALSE	FALSE	FALSE	NA			NA	U	FALSE
2245	A08	NA	CC	16.47	FALSE	FALSE	FALSE	NA			NA	U	FALSE
2246	A08	NA	CC	8.74	FALSE	FALSE	FALSE	NA			NA	U	FALSE
2247	A08	NA	CC	11.41	FALSE	FALSE	FALSE	NA			NA	U	FALSE
2248	A08	NA	CC	6.14	FALSE	FALSE	FALSE	NA			NA	U	FALSE
2249	A08	NA	CC	5.25	FALSE	FALSE	FALSE	NA			NA	U	FALSE
2250	A08	NA	CC	64.21	FALSE	FALSE	FALSE	NA			NA	U	FALSE
2251	A08	NA	CC	79.84	FALSE	FALSE	FALSE	NA			NA	U	FALSE
2252	A08	NA	CC	11.75	FALSE	FALSE	FALSE	NA			NA	U	FALSE
2253	A08	NA	CC	15.25	FALSE	FALSE	FALSE	NA			NA	U	FALSE
2254	A08	NA	CC	15.88	FALSE	FALSE	FALSE	NA			NA	U	FALSE
2255	A08	NA	CC	15.05	FALSE	FALSE	FALSE	NA			NA	U	FALSE
2256	A08	NA	CC	13.4	FALSE	FALSE	FALSE	NA			NA	U	FALSE
2257	A08	NA	CC	18.42	FALSE	FALSE	FALSE	NA			NA	U	FALSE
2258	A08	NA	CC	6.98	FALSE	FALSE	FALSE	NA			NA	U	FALSE
2259	A08	NA	CC	11.58	FALSE	FALSE	FALSE	NA			NA	U	FALSE
2260	A08	NA	CC	14.64	FALSE	FALSE	FALSE	NA			NA	U	FALSE
2261	A08	NA	CC	11.48	FALSE	FALSE	FALSE	NA			NA	U	FALSE
2262	A08	NA	CC	8.83	FALSE	FALSE	FALSE	NA			NA	U	FALSE
2263	A08	NA	CC	3.67	FALSE	FALSE	FALSE	NA			NA	U	FALSE
2264	A08	NA	CC	13.94	FALSE	FALSE	FALSE	NA			NA	U	FALSE
2265	A08	NA	CC	15.97	FALSE	FALSE	FALSE	NA			NA	U	FALSE
2266	A08	NA	CC	5.43	FALSE	FALSE	FALSE	NA			NA	U	FALSE
2267	A08	NA	CC	3.85	FALSE	FALSE	FALSE	NA			NA	U	FALSE
2268	A08	NA	CC	9.87	FALSE	FALSE	FALSE	NA			NA	U	FALSE
2269	A08	NA	CC	4.61	FALSE	FALSE	FALSE	NA			NA	U	FALSE
2270	A08	NA	CC	3.87	FALSE	FALSE	FALSE	NA			NA	U	FALSE
2271	A08	NA	CC	4.1	FALSE	FALSE	FALSE	NA			NA	U	FALSE
2272	A08	NA	CC	15.17	FALSE	FALSE	FALSE	NA			NA	U	FALSE
2273	A08	NA	CC	15.59	FALSE	FALSE	FALSE	NA			NA	U	FALSE
2274	A08	NA	CC	3.74	FALSE	FALSE	FALSE	NA			NA	U	FALSE
2275	A08	NA	CC	13.06	FALSE	FALSE	FALSE	NA			NA	U	FALSE
2276	A08	NA	CC	10.27	FALSE	FALSE	FALSE	NA			NA	U	FALSE
2277	A08	NA	CC	4.89	FALSE	FALSE	FALSE	NA			NA	U	FALSE
2278	A08	NA	CC	8.53	FALSE	FALSE	FALSE	NA			NA	U	FALSE
2279	A08	NA	CC	4.71	FALSE	FALSE	FALSE	NA			341	U	FALSE
2283	A09	NA	LOM	72.44	FALSE	FALSE	FALSE	NA			NA	V	TRUE
2284	A09	NA	LOM	59.89	FALSE	FALSE	FALSE	NA			NA	V	TRUE
2285	A09	NA	LOM	27.29	FALSE	FALSE	FALSE	NA			NA	V	TRUE
2286	A09	NA	LOM	22.96	FALSE	FALSE	FALSE	NA			NA	V	TRUE
2287	A09	NA	LOM	77.88	FALSE	FALSE	FALSE	NA			NA	V	TRUE
2288	A09	NA	LOM	51.78	FALSE	FALSE	FALSE	NA			NA	V	TRUE
2289	A09	NA	LOM	27.39	FALSE	FALSE	FALSE	NA			NA	V	TRUE
2290	A09	NA	LOM	26.24	FALSE	FALSE	FALSE	NA			NA	V	TRUE
2291	A09	NA	LOM	60.24	FALSE	FALSE	FALSE	NA			NA	V	TRUE
2292	A09	NA	LOM	66.51	FALSE	FALSE	FALSE	NA			NA	V	TRUE
2293	A09	NA	LOM	37.3	FALSE	FALSE	FALSE	NA			NA	V	TRUE
2294	A09	NA	LOM	37.07	FALSE	FALSE	FALSE	NA			NA	V	TRUE
2295	A09	NA	LOM	32.84	FALSE	FALSE	FALSE	NA			NA	V	TRUE
2296	A09	NA	LOM	31.47	FALSE	FALSE	FALSE	NA			NA	V	TRUE
2297	A09	NA	LOM	18.51	FALSE	FALSE	FALSE	NA			NA	V	TRUE
2298	A09	NA	LOM	18.05	FALSE	FALSE	FALSE	NA			NA	V	TRUE
2299	A09	NA	LOM	3.71	FALSE	FALSE	FALSE	NA			NA	V	TRUE
2300	A09	NA	LOM	10.23	FALSE	FALSE	FALSE	NA			NA	V	TRUE
2301	A09	NA	LOM	7.17	FALSE	FALSE	FALSE	NA			NA	V	TRUE
2302	A09	NA	LOM	16.01	FALSE	FALSE	FALSE	NA			NA	V	TRUE
2303	A09	NA	LOM	27.15	FALSE	FALSE	FALSE	NA			NA	V	TRUE
2304	A09	NA	LOM	22.2	FALSE	FALSE	FALSE	NA			NA	V	TRUE
2305	A09	NA	LOM	3.37	FALSE	FALSE	FALSE	NA			NA	V	TRUE
2306	A09	NA	LOM	5.77	FALSE	FALSE	FALSE	NA			NA	V	TRUE
2307	A09	NA	LOM	4.21	FALSE	FALSE	FALSE	NA			NA	V	TRUE
2308	A09	NA	LOM	4.21	FALSE	FALSE	FALSE	NA			NA	V	TRUE
2309	A09	NA	LOM	3.3	FALSE	FALSE	FALSE	NA			NA	V	TRUE
2310	A09	NA	LOM	3.74	FALSE	FALSE	FALSE	NA			NA	V	TRUE
2311	A09	NA	LOM	7.53	FALSE	FALSE	FALSE	NA			NA	V	TRUE
2312	A09	NA	LOM	10.62	FALSE	FALSE	FALSE	NA			NA	V	TRUE
2313	A09	NA	LOM	6.69	FALSE	FALSE	FALSE	NA			NA	V	TRUE
2314	A09	NA	LOM	5.4	FALSE	FALSE	FALSE	NA			NA	V	TRUE
2315	A09	NA	LOM	4.96	FALSE	FALSE	FALSE	NA			NA	V	TRUE
2316	A09	NA	LOM	11.24	FALSE	FALSE	FALSE	NA			NA	V	TRUE
2317	A09	NA	LOM	9	FALSE	FALSE	FALSE	NA			NA	V	TRUE
2318	A09	NA	LOM	6.43	FALSE	FALSE	FALSE	NA			NA	V	TRUE
2319	A09	NA	LOM	9.01	FALSE	FALSE	FALSE	NA			NA	V	TRUE
2320	A09	NA	LOM	6.18	FALSE	FALSE	FALSE	NA			NA	V	TRUE
2321	A09	NA	LOM	9.19	FALSE	FALSE	FALSE	NA			NA	V	TRUE
2322	A09	NA	LOM	7.52	FALSE	FALSE	FALSE	NA			NA	V	TRUE
2323	A09	NA	LOM	4.34	FALSE	FALSE	FALSE	NA			NA	V	TRUE
2324	A09	NA	LOM	4.32	FALSE	FALSE	FALSE	NA			NA	V	TRUE
2325	A09	NA	LOM	7.35	FALSE	FALSE	FALSE	NA			NA	V	TRUE
2326	A09	NA	LOM	6.5	FALSE	FALSE	FALSE	NA			NA	V	TRUE
2327	A09	NA	LOM	5.67	FALSE	FALSE	FALSE	NA			NA	V	TRUE
2328	A09	NA	LOM	12.08	FALSE	FALSE	FALSE	NA			NA	V	TRUE
2329	A09	NA	LOM	4.01	FALSE	FALSE	FALSE	NA			NA	V	TRUE
2330	A09	NA	LOM	5.66	FALSE	FALSE	FALSE	NA			NA	V	TRUE
2331	A09	NA	LOM	5.4	FALSE	FALSE	FALSE	NA			NA	V	TRUE
2332	A09	NA	LOM	11.42	FALSE	FALSE	FALSE	NA			NA	V	TRUE
2333	A09	NA	LOM	4.81	FALSE	FALSE	FALSE	NA			NA	V	TRUE
2334	A09	NA	LOM	9.32	FALSE	FALSE	FALSE	NA			NA	V	TRUE
2335	A09	NA	LOM	8.08	FALSE	FALSE	FALSE	NA			NA	V	TRUE
2336	A09	NA	LOM	3.16	FALSE	FALSE	FALSE	NA			NA	V	TRUE
2337	A09	NA	LOM	7.47	FALSE	FALSE	FALSE	NA			NA	V	TRUE
2338	A09	NA	LOM	13.38	FALSE	FALSE	FALSE	NA			NA	V	TRUE
2339	A09	NA	LOM	3.59	FALSE	FALSE	FALSE	NA			NA	V	TRUE
2340	A09	NA	LOM	3.76	FALSE	FALSE	FALSE	NA			NA	V	TRUE
2341	A09	NA	LOM	4.66	FALSE	FALSE	FALSE	NA			NA	V	TRUE
2342	A09	NA	LOM	8.49	FALSE	FALSE	FALSE	NA			NA	V	TRUE
2343	A09	NA	LOM	12.11	FALSE	FALSE	FALSE	NA			NA	V	TRUE
2344	A09	NA	LOM	10.83	FALSE	FALSE	FALSE	NA			NA	V	TRUE
2345	A09	NA	LOM	17.9	FALSE	FALSE	FALSE	NA			NA	V	TRUE
2346	A09	NA	LOM	16.43	FALSE	FALSE	FALSE	NA			NA	V	TRUE
2347	A09	NA	LOM	19.98	FALSE	FALSE	FALSE	NA			NA	V	TRUE
2348	A09	NA	LOM	13.84	FALSE	FALSE	FALSE	NA			NA	V	TRUE
2349	A09	NA	LOM	24.16	FALSE	FALSE	FALSE	NA			NA	V	TRUE
2350	A09	NA	LOM	21.98	FALSE	FALSE	FALSE	NA			NA	V	TRUE
2351	A09	NA	LOM	18.9	FALSE	FALSE	FALSE	NA			NA	V	TRUE
2352	A09	NA	LOM	29	FALSE	FALSE	FALSE	NA			NA	V	TRUE
2353	A09	NA	LOM	32.49	FALSE	FALSE	FALSE	NA			NA	V	TRUE
2354	A09	NA	LOM	34.24	FALSE	FALSE	FALSE	NA			NA	V	TRUE
2355	A09	NA	LOM	20.63	FALSE	FALSE	FALSE	NA			NA	V	TRUE
2356	A09	NA	LOM	15.98	FALSE	FALSE	FALSE	NA			NA	V	TRUE
2357	A09	NA	LOM	15.15	FALSE	FALSE	FALSE	NA			NA	V	TRUE
2358	A09	NA	LOM	23.64	FALSE	FALSE	FALSE	NA			NA	V	TRUE
2359	A09	NA	LOM	19.69	FALSE	FALSE	FALSE	NA			NA	V	TRUE
2360	A09	NA	LOM	18.56	FALSE	FALSE	FALSE	NA			NA	V	TRUE
2361	A09	NA	LOM	19.04	FALSE	FALSE	FALSE	NA			NA	V	TRUE
2362	A09	NA	LOM	13.55	FALSE	FALSE	FALSE	NA			NA	V	TRUE
2363	A09	NA	LOM	14.46	FALSE	FALSE	FALSE	NA			NA	V	TRUE
2364	A09	NA	LOM	16.19	FALSE	FALSE	FALSE	NA			NA	V	TRUE
2365	A09	NA	LOM	14.7	FALSE	FALSE	FALSE	NA			NA	V	TRUE
2366	A09	NA	LOM	15.93	FALSE	FALSE	FALSE	NA			NA	V	TRUE
2367	A09	NA	LOM	9.07	FALSE	FALSE	FALSE	NA			NA	V	TRUE
2368	A09	NA	LOM	33.97	FALSE	FALSE	FALSE	NA			NA	V	TRUE
2369	A09	NA	LOM	31.63	FALSE	FALSE	FALSE	NA			NA	V	TRUE
2370	A09	NA	LOM	26.95	FALSE	FALSE	FALSE	NA			NA	V	TRUE
2371	A09	NA	LOM	12.28	FALSE	FALSE	FALSE	NA			NA	V	TRUE
2372	A09	NA	LOM	6.47	FALSE	FALSE	FALSE	NA			NA	V	TRUE
2373	A09	NA	LOM	9.89	FALSE	FALSE	FALSE	NA			NA	V	TRUE
2374	A09	NA	LOM	5.27	FALSE	FALSE	FALSE	NA			NA	V	TRUE
2375	A09	NA	LOM	16.12	FALSE	FALSE	FALSE	NA			NA	V	TRUE
2376	A09	NA	LOM	12.22	FALSE	FALSE	FALSE	NA			NA	V	TRUE
2377	A09	NA	LOM	60.73	FALSE	FALSE	FALSE	NA			NA	V	TRUE
2378	A09	NA	LOM	69.56	FALSE	FALSE	FALSE	NA			NA	V	TRUE
2379	A09	NA	LOM	46.84	FALSE	FALSE	FALSE	NA			438	V	TRUE
2383	A10	NA	HOP	10.35	FALSE	FALSE	FALSE	NA			NA	V	TRUE
2384	A10	NA	HOP	2.63	FALSE	FALSE	FALSE	NA			NA	V	TRUE
2385	A10	NA	HOP	6.96	FALSE	FALSE	FALSE	NA			NA	V	TRUE
2386	A10	NA	HOP	14.96	FALSE	FALSE	FALSE	NA			NA	V	TRUE
2387	A10	NA	HOP	10.45	FALSE	FALSE	FALSE	NA			NA	V	TRUE
2388	A10	NA	HOP	4.14	FALSE	FALSE	FALSE	NA			NA	V	TRUE
2389	A10	NA	HOP	12.31	FALSE	FALSE	FALSE	NA			NA	V	TRUE
2390	A10	NA	HOP	11.05	FALSE	FALSE	FALSE	NA			NA	V	TRUE
2391	A10	NA	HOP	5.91	FALSE	FALSE	FALSE	NA			NA	V	TRUE
2392	A10	NA	HOP	16.92	FALSE	FALSE	FALSE	NA			NA	V	TRUE
2393	A10	NA	HOP	7.88	FALSE	FALSE	FALSE	NA			NA	V	TRUE
2394	A10	NA	HOP	20.77	FALSE	FALSE	FALSE	NA			NA	V	TRUE
2395	A10	NA	HOP	35.31	FALSE	FALSE	FALSE	NA			NA	V	TRUE
2396	A10	NA	HOP	28.97	FALSE	FALSE	FALSE	NA			NA	V	TRUE
2397	A10	NA	HOP	8.02	FALSE	FALSE	FALSE	NA			NA	V	TRUE
2398	A10	NA	HOP	15.7	FALSE	FALSE	FALSE	NA			NA	V	TRUE
2399	A10	NA	HOP	16.46	FALSE	FALSE	FALSE	NA			NA	V	TRUE
2400	A10	NA	HOP	8	FALSE	FALSE	FALSE	NA			NA	V	TRUE
2401	A10	NA	HOP	9.02	FALSE	FALSE	FALSE	NA			NA	V	TRUE
2402	A10	NA	HOP	6.22	FALSE	FALSE	FALSE	NA			NA	V	TRUE
2403	A10	NA	HOP	8.85	FALSE	FALSE	FALSE	NA			NA	V	TRUE
2404	A10	NA	HOP	3.47	FALSE	FALSE	FALSE	NA			NA	V	TRUE
2405	A10	NA	HOP	5.98	FALSE	FALSE	FALSE	NA			NA	V	TRUE
2406	A10	NA	HOP	7.45	FALSE	FALSE	FALSE	NA			NA	V	TRUE
2407	A10	NA	HOP	3.69	FALSE	FALSE	FALSE	NA			NA	V	TRUE
2408	A10	NA	HOP	4.58	FALSE	FALSE	FALSE	NA			NA	V	TRUE
2409	A10	NA	HOP	66.66	FALSE	FALSE	FALSE	NA			NA	V	TRUE
2410	A10	NA	HOP	68.49	FALSE	FALSE	FALSE	NA			NA	V	TRUE
2411	A10	NA	HOP	51.59	FALSE	FALSE	FALSE	NA			NA	V	TRUE
2412	A10	NA	HOP	50.56	FALSE	FALSE	FALSE	NA			NA	V	TRUE
2413	A10	NA	HOP	5.57	FALSE	FALSE	FALSE	NA			NA	V	TRUE
2414	A10	NA	HOP	8.47	FALSE	FALSE	FALSE	NA			NA	V	TRUE
2415	A10	NA	HOP	4.03	FALSE	FALSE	FALSE	NA			NA	V	TRUE
2416	A10	NA	HOP	10.35	FALSE	FALSE	FALSE	NA			NA	V	TRUE
2417	A10	NA	HOP	23.37	FALSE	FALSE	FALSE	NA			NA	V	TRUE
2418	A10	NA	HOP	48.7	FALSE	FALSE	FALSE	NA			NA	V	TRUE
2419	A10	NA	HOP	68.6	FALSE	FALSE	FALSE	NA			NA	V	TRUE
2420	A10	NA	HOP	23.92	FALSE	FALSE	FALSE	NA			NA	V	TRUE
2421	A10	NA	HOP	14.45	FALSE	FALSE	FALSE	NA			NA	V	TRUE
2422	A10	NA	HOP	25.6	FALSE	FALSE	FALSE	NA			NA	V	TRUE
2423	A10	NA	HOP	13.87	FALSE	FALSE	FALSE	NA			NA	V	TRUE
2424	A10	NA	HOP	18.28	FALSE	FALSE	FALSE	NA			NA	V	TRUE
2425	A10	NA	HOP	19.52	FALSE	FALSE	FALSE	NA			NA	V	TRUE
2426	A10	NA	HOP	28.53	FALSE	FALSE	FALSE	NA			NA	V	TRUE
2427	A10	NA	HOP	7.43	FALSE	FALSE	FALSE	NA			NA	V	TRUE
2428	A10	NA	HOP	5.39	FALSE	FALSE	FALSE	NA			NA	V	TRUE
2429	A10	NA	HOP	45.52	FALSE	FALSE	FALSE	NA			NA	V	TRUE
2430	A10	NA	HOP	55.89	FALSE	FALSE	FALSE	NA			NA	V	TRUE
2431	A10	NA	HOP	52.77	FALSE	FALSE	FALSE	NA			NA	V	TRUE
2432	A10	NA	HOP	36.48	FALSE	FALSE	FALSE	NA			NA	V	TRUE
2433	A10	NA	HOP	18.46	FALSE	FALSE	FALSE	NA			NA	V	TRUE
2434	A10	NA	HOP	3.2	FALSE	FALSE	FALSE	NA			NA	V	TRUE
2435	A10	NA	HOP	9.93	FALSE	FALSE	FALSE	NA			NA	V	TRUE
2436	A10	NA	HOP	14.58	FALSE	FALSE	FALSE	NA			NA	V	TRUE
2437	A10	NA	HOP	10.18	FALSE	FALSE	FALSE	NA			NA	V	TRUE
2438	A10	NA	HOP	7.56	FALSE	FALSE	FALSE	NA			NA	V	TRUE
2439	A10	NA	HOP	5.15	FALSE	FALSE	FALSE	NA			NA	V	TRUE
2440	A10	NA	HOP	4.81	FALSE	FALSE	FALSE	NA			NA	V	TRUE
2441	A10	NA	HOP	4.26	FALSE	FALSE	FALSE	NA			NA	V	TRUE
2442	A10	NA	HOP	18.39	FALSE	FALSE	FALSE	NA			NA	V	TRUE
2443	A10	NA	HOP	21.39	FALSE	FALSE	FALSE	NA			NA	V	TRUE
2444	A10	NA	HOP	19.07	FALSE	FALSE	FALSE	NA			NA	V	TRUE
2445	A10	NA	HOP	57.37	FALSE	FALSE	FALSE	NA			NA	V	TRUE
2446	A10	NA	HOP	35.51	FALSE	FALSE	FALSE	NA			NA	V	TRUE
2447	A10	NA	HOP	10.44	FALSE	FALSE	FALSE	NA			NA	V	TRUE
2448	A10	NA	HOP	7.31	FALSE	FALSE	FALSE	NA			NA	V	TRUE
2449	A10	NA	HOP	3.64	FALSE	FALSE	FALSE	NA			NA	V	TRUE
2450	A10	NA	HOP	4.45	FALSE	FALSE	FALSE	NA			NA	V	TRUE
2451	A10	NA	HOP	9.68	FALSE	FALSE	FALSE	NA			NA	V	TRUE
2452	A10	NA	HOP	5.96	FALSE	FALSE	FALSE	NA			NA	V	TRUE
2453	A10	NA	HOP	2.42	FALSE	FALSE	FALSE	NA			NA	V	TRUE
2454	A10	NA	HOP	4.11	FALSE	FALSE	FALSE	NA			NA	V	TRUE
2455	A10	NA	HOP	5.65	FALSE	FALSE	FALSE	NA			NA	V	TRUE
2456	A10	NA	HOP	34.9	FALSE	FALSE	FALSE	NA			NA	V	TRUE
2457	A10	NA	HOP	3.31	FALSE	FALSE	FALSE	NA			NA	V	TRUE
2458	A10	NA	HOP	60.17	FALSE	FALSE	FALSE	NA			NA	V	TRUE
2459	A10	NA	HOP	64.98	FALSE	FALSE	FALSE	NA			NA	V	TRUE
2460	A10	NA	HOP	10.85	FALSE	FALSE	FALSE	NA			NA	V	TRUE
2461	A10	NA	HOP	17.31	FALSE	FALSE	FALSE	NA			NA	V	TRUE
2462	A10	NA	HOP	13.81	FALSE	FALSE	FALSE	NA			NA	V	TRUE
2463	A10	NA	HOP	17.37	FALSE	FALSE	FALSE	NA			NA	V	TRUE
2464	A10	NA	HOP	11.15	FALSE	FALSE	FALSE	NA			NA	V	TRUE
2465	A10	NA	HOP	15.29	FALSE	FALSE	FALSE	NA			NA	V	TRUE
2466	A10	NA	HOP	25.46	FALSE	FALSE	FALSE	NA			NA	V	TRUE
2467	A10	NA	HOP	29.85	FALSE	FALSE	FALSE	NA			NA	V	TRUE
2468	A10	NA	HOP	31.41	FALSE	FALSE	FALSE	NA			NA	V	TRUE
2469	A10	NA	HOP	29.77	FALSE	FALSE	FALSE	NA			NA	V	TRUE
2470	A10	NA	HOP	21.3	FALSE	FALSE	FALSE	NA			NA	V	TRUE
2471	A10	NA	HOP	20.03	FALSE	FALSE	FALSE	NA			NA	V	TRUE
2472	A10	NA	HOP	22.7	FALSE	FALSE	FALSE	NA			NA	V	TRUE
2473	A10	NA	HOP	18.5	FALSE	FALSE	FALSE	NA			NA	V	TRUE
2474	A10	NA	HOP	24.93	FALSE	FALSE	FALSE	NA			NA	V	TRUE
2475	A10	NA	HOP	35.93	FALSE	FALSE	FALSE	NA			NA	V	TRUE
2476	A10	NA	HOP	2.56	FALSE	FALSE	FALSE	NA			NA	V	TRUE
2477	A10	NA	HOP	17.93	FALSE	FALSE	FALSE	NA			434	V	TRUE
2478	A10	NA	HOP	3.66	FALSE	FALSE	FALSE	NA			NA	V	TRUE
2479	A10	NA	HOP	5.24	FALSE	FALSE	FALSE	NA			NA	V	TRUE
2480	A10	NA	HOP	2.81	FALSE	FALSE	FALSE	NA			NA	V	TRUE
2481	A10	NA	HOP	59.19	FALSE	FALSE	FALSE	NA			NA	V	TRUE
2482	A10	NA	HOP	63.15	FALSE	FALSE	FALSE	NA			NA	V	TRUE
2483	A10	NA	HOP	5.3	FALSE	FALSE	FALSE	NA			NA	V	TRUE
2484	A11	NA	CC	68.62	FALSE	FALSE	FALSE	NA			NA	W	FALSE
2485	A11	NA	CC	41.63	FALSE	FALSE	FALSE	NA			NA	W	FALSE
2486	A11	NA	CC	68.34	FALSE	FALSE	FALSE	NA			NA	W	FALSE
2487	A11	NA	CC	73.5	FALSE	FALSE	FALSE	NA			NA	W	FALSE
2488	A11	NA	CC	67.16	FALSE	FALSE	FALSE	NA			NA	W	FALSE
2489	A11	NA	CC	84.34	FALSE	FALSE	FALSE	NA			NA	W	FALSE
2490	A11	NA	CC	55.16	FALSE	FALSE	FALSE	NA			NA	W	FALSE
2491	A11	NA	CC	52.09	FALSE	FALSE	FALSE	NA			NA	W	FALSE
2492	A11	NA	CC	50.94	FALSE	FALSE	FALSE	NA			NA	W	FALSE
2493	A11	NA	CC	62.38	FALSE	FALSE	FALSE	NA			NA	W	FALSE
2494	A11	NA	CC	60.44	FALSE	FALSE	FALSE	NA			NA	W	FALSE
2495	A11	NA	CC	50.71	FALSE	FALSE	FALSE	NA			NA	W	FALSE
2496	A11	NA	CC	23.25	FALSE	FALSE	FALSE	NA			NA	W	FALSE
2497	A11	NA	CC	21.02	FALSE	FALSE	FALSE	NA			NA	W	FALSE
2498	A11	NA	CC	29.37	FALSE	FALSE	FALSE	NA			NA	W	FALSE
2499	A11	NA	CC	15.19	FALSE	FALSE	FALSE	NA			NA	W	FALSE
2500	A11	NA	CC	18.92	FALSE	FALSE	FALSE	NA			NA	W	FALSE
2501	A11	NA	CC	16.51	FALSE	FALSE	FALSE	NA			NA	W	FALSE
2502	A11	NA	CC	29.71	FALSE	FALSE	FALSE	NA			NA	W	FALSE
2503	A11	NA	CC	28.04	FALSE	FALSE	FALSE	NA			NA	W	FALSE
2504	A11	NA	CC	24.54	FALSE	FALSE	FALSE	NA			NA	W	FALSE
2505	A11	NA	CC	28.31	FALSE	FALSE	FALSE	NA			NA	W	FALSE
2506	A11	NA	CC	17.47	FALSE	FALSE	FALSE	NA			NA	W	FALSE
2507	A11	NA	CC	36.73	FALSE	FALSE	FALSE	NA			NA	W	FALSE
2508	A11	NA	CC	26.22	FALSE	FALSE	FALSE	NA			NA	W	FALSE
2509	A11	NA	CC	20.15	FALSE	FALSE	FALSE	NA			NA	W	FALSE
2510	A11	NA	CC	24.27	FALSE	FALSE	FALSE	NA			NA	W	FALSE
2511	A11	NA	CC	43.55	FALSE	FALSE	FALSE	NA			NA	W	FALSE
2512	A11	NA	CC	30.49	FALSE	FALSE	FALSE	NA			NA	W	FALSE
2513	A11	NA	CC	16.59	FALSE	FALSE	FALSE	NA			NA	W	FALSE
2514	A11	NA	CC	25.97	FALSE	FALSE	FALSE	NA			NA	W	FALSE
2515	A11	NA	CC	19.88	FALSE	FALSE	FALSE	NA			NA	W	FALSE
2516	A11	NA	CC	43.85	FALSE	FALSE	FALSE	NA			NA	W	FALSE
2517	A11	NA	CC	19.99	FALSE	FALSE	FALSE	NA			NA	W	FALSE
2518	A11	NA	CC	24.02	FALSE	FALSE	FALSE	NA			NA	W	FALSE
2519	A11	NA	CC	43.04	FALSE	FALSE	FALSE	NA			NA	W	FALSE
2520	A11	NA	CC	36.24	FALSE	FALSE	FALSE	NA			NA	W	FALSE
2521	A11	NA	CC	27.29	FALSE	FALSE	FALSE	NA			NA	W	FALSE
2522	A11	NA	CC	36.45	FALSE	FALSE	FALSE	NA			NA	W	FALSE
2523	A11	NA	CC	21.27	FALSE	FALSE	FALSE	NA			NA	W	FALSE
2524	A11	NA	CC	22.82	FALSE	FALSE	FALSE	NA			NA	W	FALSE
2525	A11	NA	CC	38.33	FALSE	FALSE	FALSE	NA			NA	W	FALSE
2526	A11	NA	CC	28.94	FALSE	FALSE	FALSE	NA			NA	W	FALSE
2527	A11	NA	CC	34.52	FALSE	FALSE	FALSE	NA			NA	W	FALSE
2528	A11	NA	CC	25.73	FALSE	FALSE	FALSE	NA			NA	W	FALSE
2529	A11	NA	CC	35.12	FALSE	FALSE	FALSE	NA			NA	W	FALSE
2530	A11	NA	CC	45.52	FALSE	FALSE	FALSE	NA			NA	W	FALSE
2531	A11	NA	CC	18.04	FALSE	FALSE	FALSE	NA			NA	W	FALSE
2532	A11	NA	CC	33.9	FALSE	FALSE	FALSE	NA			NA	W	FALSE
2533	A11	NA	CC	27.36	FALSE	FALSE	FALSE	NA			NA	W	FALSE
2534	A11	NA	CC	17.83	FALSE	FALSE	FALSE	NA			NA	W	FALSE
2535	A11	NA	CC	13.21	FALSE	FALSE	FALSE	NA			NA	W	FALSE
2536	A11	NA	CC	2.9	FALSE	FALSE	FALSE	NA			NA	W	FALSE
2537	A11	NA	CC	5.27	FALSE	FALSE	FALSE	NA			NA	W	FALSE
2538	A11	NA	CC	11.91	FALSE	FALSE	FALSE	NA			NA	W	FALSE
2539	A11	NA	CC	15.42	FALSE	FALSE	FALSE	NA			NA	W	FALSE
2540	A11	NA	CC	5.07	FALSE	FALSE	FALSE	NA			NA	W	FALSE
2541	A11	NA	CC	5.58	FALSE	FALSE	FALSE	NA			NA	W	FALSE
2542	A11	NA	CC	3.61	FALSE	FALSE	FALSE	NA			NA	W	FALSE
2543	A11	NA	CC	4.53	FALSE	FALSE	FALSE	NA			NA	W	FALSE
2544	A11	NA	CC	6.3	FALSE	FALSE	FALSE	NA			NA	W	FALSE
2545	A11	NA	CC	5.25	FALSE	FALSE	FALSE	NA			NA	W	FALSE
2546	A11	NA	CC	3.19	FALSE	FALSE	FALSE	NA			NA	W	FALSE
2547	A11	NA	CC	13.96	FALSE	FALSE	FALSE	NA			NA	W	FALSE
2548	A11	NA	CC	3.85	FALSE	FALSE	FALSE	NA			NA	W	FALSE
2549	A11	NA	CC	3.36	FALSE	FALSE	FALSE	NA			NA	W	FALSE
2550	A11	NA	CC	4.22	FALSE	FALSE	FALSE	NA			NA	W	FALSE
2551	A11	NA	CC	13.07	FALSE	FALSE	FALSE	NA			NA	W	FALSE
2552	A11	NA	CC	9.25	FALSE	FALSE	FALSE	NA			NA	W	FALSE
2553	A11	NA	CC	12.91	FALSE	FALSE	FALSE	NA			NA	W	FALSE
2554	A11	NA	CC	14.48	FALSE	FALSE	FALSE	NA			NA	W	FALSE
2555	A11	NA	CC	4.9	FALSE	FALSE	FALSE	NA			NA	W	FALSE
2556	A11	NA	CC	3.97	FALSE	FALSE	FALSE	NA			NA	W	FALSE
2557	A11	NA	CC	8.7	FALSE	FALSE	FALSE	NA			NA	W	FALSE
2558	A11	NA	CC	14.36	FALSE	FALSE	FALSE	NA			NA	W	FALSE
2559	A11	NA	CC	2.69	FALSE	FALSE	FALSE	NA			NA	W	FALSE
2560	A11	NA	CC	5.57	FALSE	FALSE	FALSE	NA			NA	W	FALSE
2561	A11	NA	CC	5.65	FALSE	FALSE	FALSE	NA			NA	W	FALSE
2562	A11	NA	CC	7.34	FALSE	FALSE	FALSE	NA			NA	W	FALSE
2563	A11	NA	CC	7.2	FALSE	FALSE	FALSE	NA			NA	W	FALSE
2564	A11	NA	CC	17.48	FALSE	FALSE	FALSE	NA			NA	W	FALSE
2565	A11	NA	CC	2.86	FALSE	FALSE	FALSE	NA			NA	W	FALSE
2566	A11	NA	CC	8.33	FALSE	FALSE	FALSE	NA			NA	W	FALSE
2567	A11	NA	CC	14.83	FALSE	FALSE	FALSE	NA			NA	W	FALSE
2568	A11	NA	CC	5.71	FALSE	FALSE	FALSE	NA			NA	W	FALSE
2569	A11	NA	CC	9.52	FALSE	FALSE	FALSE	NA			NA	W	FALSE
2570	A11	NA	CC	7.02	FALSE	FALSE	FALSE	NA			NA	W	FALSE
2571	A11	NA	CC	5.77	FALSE	FALSE	FALSE	NA			NA	W	FALSE
2572	A11	NA	CC	10.69	FALSE	FALSE	FALSE	NA			NA	W	FALSE
2573	A11	NA	CC	5.18	FALSE	FALSE	FALSE	NA			NA	W	FALSE
2574	A11	NA	CC	7.46	FALSE	FALSE	FALSE	NA			NA	W	FALSE
2575	A11	NA	CC	9.22	FALSE	FALSE	FALSE	NA			NA	W	FALSE
2576	A11	NA	CC	7.57	FALSE	FALSE	FALSE	NA			NA	W	FALSE
2577	A11	NA	CC	5.71	FALSE	FALSE	FALSE	NA			NA	W	FALSE
2578	A11	NA	CC	4.61	FALSE	FALSE	FALSE	NA			NA	W	FALSE
2579	A11	NA	CC	9.51	FALSE	FALSE	FALSE	NA			NA	W	FALSE
2580	A11	NA	CC	9.37	FALSE	FALSE	FALSE	NA			NA	W	FALSE
2581	A11	NA	CC	6.67	FALSE	FALSE	FALSE	NA			NA	W	FALSE
2582	A11	NA	CC	10.68	FALSE	FALSE	FALSE	NA			NA	W	FALSE
2583	A11	NA	CC	2.38	FALSE	FALSE	FALSE	NA			280	W	FALSE
2586	A12	NA	SOB	12.93	FALSE	FALSE	FALSE	NA			NA	W	TRUE
2587	A12	NA	SOB	9.43	FALSE	FALSE	FALSE	NA			NA	W	TRUE
2588	A12	NA	SOB	11.62	FALSE	FALSE	FALSE	NA			NA	W	TRUE
2589	A12	NA	SOB	4.58	FALSE	FALSE	FALSE	NA			NA	W	TRUE
2590	A12	NA	SOB	8.18	FALSE	FALSE	FALSE	NA			NA	W	TRUE
2591	A12	NA	SOB	3.6	FALSE	FALSE	FALSE	NA			NA	W	TRUE
2592	A12	NA	SOB	17.43	FALSE	FALSE	FALSE	NA			NA	W	TRUE
2593	A12	NA	SOB	12.15	FALSE	FALSE	FALSE	NA			NA	W	TRUE
2594	A12	NA	SOB	2.08	FALSE	FALSE	FALSE	NA			NA	W	TRUE
2595	A12	NA	SOB	3.66	FALSE	FALSE	FALSE	NA			NA	W	TRUE
2596	A12	NA	SOB	3.64	FALSE	FALSE	FALSE	NA			NA	W	TRUE
2597	A12	NA	SOB	3.07	FALSE	FALSE	FALSE	NA			NA	W	TRUE
2598	A12	NA	SOB	2.74	FALSE	FALSE	FALSE	NA			NA	W	TRUE
2599	A12	NA	SOB	5.93	FALSE	FALSE	FALSE	NA			NA	W	TRUE
2600	A12	NA	SOB	16.33	FALSE	FALSE	FALSE	NA			NA	W	TRUE
2601	A12	NA	SOB	13.5	FALSE	FALSE	FALSE	NA			NA	W	TRUE
2602	A12	NA	SOB	7.89	FALSE	FALSE	FALSE	NA			NA	W	TRUE
2603	A12	NA	SOB	4.37	FALSE	FALSE	FALSE	NA			NA	W	TRUE
2604	A12	NA	SOB	4.22	FALSE	FALSE	FALSE	NA			NA	W	TRUE
2605	A12	NA	SOB	3.71	FALSE	FALSE	FALSE	NA			NA	W	TRUE
2606	A12	NA	SOB	5.04	FALSE	FALSE	FALSE	NA			NA	W	TRUE
2607	A12	NA	SOB	2.95	FALSE	FALSE	FALSE	NA			NA	W	TRUE
2608	A12	NA	SOB	5.23	FALSE	FALSE	FALSE	NA			NA	W	TRUE
2609	A12	NA	SOB	8.35	FALSE	FALSE	FALSE	NA			NA	W	TRUE
2610	A12	NA	SOB	2.51	FALSE	FALSE	FALSE	NA			NA	W	TRUE
2611	A12	NA	SOB	1.98	FALSE	FALSE	FALSE	NA			NA	W	TRUE
2612	A12	NA	SOB	13.98	FALSE	FALSE	FALSE	NA			NA	W	TRUE
2613	A12	NA	SOB	8.01	FALSE	FALSE	FALSE	NA			NA	W	TRUE
2614	A12	NA	SOB	2.69	FALSE	FALSE	FALSE	NA			NA	W	TRUE
2615	A12	NA	SOB	4.95	FALSE	FALSE	FALSE	NA			NA	W	TRUE
2616	A12	NA	SOB	2.74	FALSE	FALSE	FALSE	NA			NA	W	TRUE
2617	A12	NA	SOB	6.03	FALSE	FALSE	FALSE	NA			NA	W	TRUE
2618	A12	NA	SOB	11.7	FALSE	FALSE	FALSE	NA			NA	W	TRUE
2619	A12	NA	SOB	6.9	FALSE	FALSE	FALSE	NA			NA	W	TRUE
2620	A12	NA	SOB	7.88	FALSE	FALSE	FALSE	NA			NA	W	TRUE
2621	A12	NA	SOB	6.92	FALSE	FALSE	FALSE	NA			NA	W	TRUE
2622	A12	NA	SOB	3.15	FALSE	FALSE	FALSE	NA			NA	W	TRUE
2623	A12	NA	SOB	12.15	FALSE	FALSE	FALSE	NA			NA	W	TRUE
2624	A12	NA	SOB	10.51	FALSE	FALSE	FALSE	NA			NA	W	TRUE
2625	A12	NA	SOB	4.48	FALSE	FALSE	FALSE	NA			NA	W	TRUE
2626	A12	NA	SOB	16.88	FALSE	FALSE	FALSE	NA			NA	W	TRUE
2627	A12	NA	SOB	9.57	FALSE	FALSE	FALSE	NA			NA	W	TRUE
2628	A12	NA	SOB	7.35	FALSE	FALSE	FALSE	NA			NA	W	TRUE
2629	A12	NA	SOB	10.84	FALSE	FALSE	FALSE	NA			NA	W	TRUE
2630	A12	NA	SOB	18.1	FALSE	FALSE	FALSE	NA			NA	W	TRUE
2631	A12	NA	SOB	76.06	FALSE	FALSE	FALSE	NA			NA	W	TRUE
2632	A12	NA	SOB	67.63	FALSE	FALSE	FALSE	NA			NA	W	TRUE
2633	A12	NA	SOB	85.74	FALSE	FALSE	FALSE	NA			NA	W	TRUE
2634	A12	NA	SOB	45.87	FALSE	FALSE	FALSE	NA			NA	W	TRUE
2635	A12	NA	SOB	71.79	FALSE	FALSE	FALSE	NA			NA	W	TRUE
2636	A12	NA	SOB	67.92	FALSE	FALSE	FALSE	NA			NA	W	TRUE
2637	A12	NA	SOB	49.6	FALSE	FALSE	FALSE	NA			NA	W	TRUE
2638	A12	NA	SOB	65.26	FALSE	FALSE	FALSE	NA			NA	W	TRUE
2639	A12	NA	SOB	49.39	FALSE	FALSE	FALSE	NA			NA	W	TRUE
2640	A12	NA	SOB	59.13	FALSE	FALSE	FALSE	NA			NA	W	TRUE
2641	A12	NA	SOB	58.9	FALSE	FALSE	FALSE	NA			NA	W	TRUE
2642	A12	NA	SOB	5.13	FALSE	FALSE	FALSE	NA			NA	W	TRUE
2643	A12	NA	SOB	52.15	FALSE	FALSE	FALSE	NA			NA	W	TRUE
2644	A12	NA	SOB	51.7	FALSE	FALSE	FALSE	NA			NA	W	TRUE
2645	A12	NA	SOB	42.32	FALSE	FALSE	FALSE	NA			NA	W	TRUE
2646	A12	NA	SOB	58.92	FALSE	FALSE	FALSE	NA			NA	W	TRUE
2647	A12	NA	SOB	49.64	FALSE	FALSE	FALSE	NA			NA	W	TRUE
2648	A12	NA	SOB	45.91	FALSE	FALSE	FALSE	NA			NA	W	TRUE
2649	A12	NA	SOB	25.56	FALSE	FALSE	FALSE	NA			NA	W	TRUE
2650	A12	NA	SOB	24.32	FALSE	FALSE	FALSE	NA			NA	W	TRUE
2651	A12	NA	SOB	21.39	FALSE	FALSE	FALSE	NA			NA	W	TRUE
2652	A12	NA	SOB	24.45	FALSE	FALSE	FALSE	NA			NA	W	TRUE
2653	A12	NA	SOB	32.07	FALSE	FALSE	FALSE	NA			NA	W	TRUE
2654	A12	NA	SOB	22.72	FALSE	FALSE	FALSE	NA			NA	W	TRUE
2655	A12	NA	SOB	17.09	FALSE	FALSE	FALSE	NA			NA	W	TRUE
2656	A12	NA	SOB	30.4	FALSE	FALSE	FALSE	NA			NA	W	TRUE
2657	A12	NA	SOB	18.81	FALSE	FALSE	FALSE	NA			NA	W	TRUE
2658	A12	NA	SOB	24.3	FALSE	FALSE	FALSE	NA			NA	W	TRUE
2659	A12	NA	SOB	17.4	FALSE	FALSE	FALSE	NA			NA	W	TRUE
2660	A12	NA	SOB	32.59	FALSE	FALSE	FALSE	NA			NA	W	TRUE
2661	A12	NA	SOB	29.99	FALSE	FALSE	FALSE	NA			NA	W	TRUE
2662	A12	NA	SOB	29.39	FALSE	FALSE	FALSE	NA			NA	W	TRUE
2663	A12	NA	SOB	25.95	FALSE	FALSE	FALSE	NA			NA	W	TRUE
2664	A12	NA	SOB	32.54	FALSE	FALSE	FALSE	NA			NA	W	TRUE
2665	A12	NA	SOB	32.39	FALSE	FALSE	FALSE	NA			NA	W	TRUE
2666	A12	NA	SOB	58.06	FALSE	FALSE	FALSE	NA			NA	W	TRUE
2667	A12	NA	SOB	63.99	FALSE	FALSE	FALSE	NA			NA	W	TRUE
2668	A12	NA	SOB	36.32	FALSE	FALSE	FALSE	NA			NA	W	TRUE
2669	A12	NA	SOB	24.01	FALSE	FALSE	FALSE	NA			NA	W	TRUE
2670	A12	NA	SOB	28.17	FALSE	FALSE	FALSE	NA			NA	W	TRUE
2671	A12	NA	SOB	66.38	FALSE	FALSE	FALSE	NA			NA	W	TRUE
2672	A12	NA	SOB	33.24	FALSE	FALSE	FALSE	NA			NA	W	TRUE
2673	A12	NA	SOB	23.01	FALSE	FALSE	FALSE	NA			NA	W	TRUE
2674	A12	NA	SOB	2.77	FALSE	FALSE	FALSE	NA			NA	W	TRUE
2675	A12	NA	SOB	3.24	FALSE	FALSE	FALSE	NA			NA	W	TRUE
2676	A12	NA	SOB	2.67	FALSE	FALSE	FALSE	NA			NA	W	TRUE
2677	A12	NA	SOB	25.92	FALSE	FALSE	FALSE	NA			NA	W	TRUE
2678	A12	NA	SOB	28.48	FALSE	FALSE	FALSE	NA			NA	W	TRUE
2679	A12	NA	SOB	42.68	FALSE	FALSE	FALSE	NA			NA	W	TRUE
2680	A12	NA	SOB	13.72	FALSE	FALSE	FALSE	NA			NA	W	TRUE
2681	A12	NA	SOB	16.61	FALSE	FALSE	FALSE	NA			NA	W	TRUE
2682	A12	NA	SOB	28.85	FALSE	FALSE	FALSE	NA			NA	W	TRUE
2683	A12	NA	SOB	23.33	FALSE	FALSE	FALSE	NA			NA	W	TRUE
2684	A12	NA	SOB	18.58	FALSE	FALSE	FALSE	NA			NA	W	TRUE
2685	A12	NA	SOB	20.63	FALSE	FALSE	FALSE	NA			249	W	TRUE
2688	A13	NA	LOM	66.01	FALSE	FALSE	FALSE	NA			NA	X	TRUE
2689	A13	NA	LOM	3.27	FALSE	FALSE	FALSE	NA			NA	X	TRUE
2690	A13	NA	LOM	6.92	FALSE	FALSE	FALSE	NA			NA	X	TRUE
2691	A13	NA	LOM	6.42	FALSE	FALSE	FALSE	NA			NA	X	TRUE
2692	A13	NA	LOM	17.22	FALSE	FALSE	FALSE	NA			NA	X	TRUE
2693	A13	NA	LOM	20.7	FALSE	FALSE	FALSE	NA			NA	X	TRUE
2694	A13	NA	LOM	26.4	FALSE	FALSE	FALSE	NA			NA	X	TRUE
2695	A13	NA	LOM	11.67	FALSE	FALSE	FALSE	NA			NA	X	TRUE
2696	A13	NA	LOM	21.65	FALSE	FALSE	FALSE	NA			NA	X	TRUE
2697	A13	NA	LOM	7.28	FALSE	FALSE	FALSE	NA			NA	X	TRUE
2698	A13	NA	LOM	9.09	FALSE	FALSE	FALSE	NA			NA	X	TRUE
2699	A13	NA	LOM	3.19	FALSE	FALSE	FALSE	NA			NA	X	TRUE
2700	A13	NA	LOM	4.01	FALSE	FALSE	FALSE	NA			NA	X	TRUE
2701	A13	NA	LOM	23.95	FALSE	FALSE	FALSE	NA			NA	X	TRUE
2702	A13	NA	LOM	29.28	FALSE	FALSE	FALSE	NA			NA	X	TRUE
2703	A13	NA	LOM	16.7	FALSE	FALSE	FALSE	NA			NA	X	TRUE
2704	A13	NA	LOM	6.54	FALSE	FALSE	FALSE	NA			NA	X	TRUE
2705	A13	NA	LOM	22.95	FALSE	FALSE	FALSE	NA			NA	X	TRUE
2706	A13	NA	LOM	6.81	FALSE	FALSE	FALSE	NA			NA	X	TRUE
2707	A13	NA	LOM	11.62	FALSE	FALSE	FALSE	NA			NA	X	TRUE
2708	A13	NA	LOM	22.45	FALSE	FALSE	FALSE	NA			NA	X	TRUE
2709	A13	NA	LOM	8.59	FALSE	FALSE	FALSE	NA			NA	X	TRUE
2710	A13	NA	LOM	14.13	FALSE	FALSE	FALSE	NA			NA	X	TRUE
2711	A13	NA	LOM	6.19	FALSE	FALSE	FALSE	NA			NA	X	TRUE
2712	A13	NA	LOM	11.17	FALSE	FALSE	FALSE	NA			NA	X	TRUE
2713	A13	NA	LOM	24.44	FALSE	FALSE	FALSE	NA			NA	X	TRUE
2714	A13	NA	LOM	5.4	FALSE	FALSE	FALSE	NA			NA	X	TRUE
2715	A13	NA	LOM	24.09	FALSE	FALSE	FALSE	NA			NA	X	TRUE
2716	A13	NA	LOM	10.85	FALSE	FALSE	FALSE	NA			NA	X	TRUE
2717	A13	NA	LOM	5.54	FALSE	FALSE	FALSE	NA			NA	X	TRUE
2718	A13	NA	LOM	12.78	FALSE	FALSE	FALSE	NA			NA	X	TRUE
2719	A13	NA	LOM	10.64	FALSE	FALSE	FALSE	NA			NA	X	TRUE
2720	A13	NA	LOM	4.03	FALSE	FALSE	FALSE	NA			NA	X	TRUE
2721	A13	NA	LOM	10.98	FALSE	FALSE	FALSE	NA			NA	X	TRUE
2722	A13	NA	LOM	13.77	FALSE	FALSE	FALSE	NA			NA	X	TRUE
2723	A13	NA	LOM	10.14	FALSE	FALSE	FALSE	NA			NA	X	TRUE
2724	A13	NA	LOM	8.6	FALSE	FALSE	FALSE	NA			NA	X	TRUE
2725	A13	NA	LOM	10.01	FALSE	FALSE	FALSE	NA			NA	X	TRUE
2726	A13	NA	LOM	13.09	FALSE	FALSE	FALSE	NA			NA	X	TRUE
2727	A13	NA	LOM	6.18	FALSE	FALSE	FALSE	NA			NA	X	TRUE
2728	A13	NA	LOM	6.79	FALSE	FALSE	FALSE	NA			NA	X	TRUE
2729	A13	NA	LOM	12.25	FALSE	FALSE	FALSE	NA			NA	X	TRUE
2730	A13	NA	LOM	10.61	FALSE	FALSE	FALSE	NA			NA	X	TRUE
2731	A13	NA	LOM	5.89	FALSE	FALSE	FALSE	NA			NA	X	TRUE
2732	A13	NA	LOM	8.83	FALSE	FALSE	FALSE	NA			NA	X	TRUE
2733	A13	NA	LOM	19.92	FALSE	FALSE	FALSE	NA			NA	X	TRUE
2734	A13	NA	LOM	12.84	FALSE	FALSE	FALSE	NA			NA	X	TRUE
2735	A13	NA	LOM	7.6	FALSE	FALSE	FALSE	NA			NA	X	TRUE
2736	A13	NA	LOM	3.54	FALSE	FALSE	FALSE	NA			NA	X	TRUE
2737	A13	NA	LOM	10.69	FALSE	FALSE	FALSE	NA			NA	X	TRUE
2738	A13	NA	LOM	3.78	FALSE	FALSE	FALSE	NA			NA	X	TRUE
2739	A13	NA	LOM	27.95	FALSE	FALSE	FALSE	NA			NA	X	TRUE
2740	A13	NA	LOM	12.87	FALSE	FALSE	FALSE	NA			NA	X	TRUE
2741	A13	NA	LOM	5.59	FALSE	FALSE	FALSE	NA			NA	X	TRUE
2742	A13	NA	LOM	10.67	FALSE	FALSE	FALSE	NA			NA	X	TRUE
2743	A13	NA	LOM	5.27	FALSE	FALSE	FALSE	NA			NA	X	TRUE
2744	A13	NA	LOM	29.08	FALSE	FALSE	FALSE	NA			NA	X	TRUE
2745	A13	NA	LOM	3.75	FALSE	FALSE	FALSE	NA			NA	X	TRUE
2746	A13	NA	LOM	5.97	FALSE	FALSE	FALSE	NA			NA	X	TRUE
2747	A13	NA	LOM	4.74	FALSE	FALSE	FALSE	NA			NA	X	TRUE
2748	A13	NA	LOM	6.77	FALSE	FALSE	FALSE	NA			NA	X	TRUE
2749	A13	NA	LOM	5.31	FALSE	FALSE	FALSE	NA			NA	X	TRUE
2750	A13	NA	LOM	5.86	FALSE	FALSE	FALSE	NA			NA	X	TRUE
2751	A13	NA	LOM	12.21	FALSE	FALSE	FALSE	NA			NA	X	TRUE
2752	A13	NA	LOM	13.43	FALSE	FALSE	FALSE	NA			NA	X	TRUE
2753	A13	NA	LOM	6.27	FALSE	FALSE	FALSE	NA			NA	X	TRUE
2754	A13	NA	LOM	8.08	FALSE	FALSE	FALSE	NA			NA	X	TRUE
2755	A13	NA	LOM	14.07	FALSE	FALSE	FALSE	NA			NA	X	TRUE
2756	A13	NA	LOM	4.82	FALSE	FALSE	FALSE	NA			NA	X	TRUE
2757	A13	NA	LOM	5.63	FALSE	FALSE	FALSE	NA			NA	X	TRUE
2758	A13	NA	LOM	36.4	FALSE	FALSE	FALSE	NA			NA	X	TRUE
2759	A13	NA	LOM	58.07	FALSE	FALSE	FALSE	NA			NA	X	TRUE
2760	A13	NA	LOM	60.77	FALSE	FALSE	FALSE	NA			NA	X	TRUE
2761	A13	NA	LOM	65.99	FALSE	FALSE	FALSE	NA			NA	X	TRUE
2762	A13	NA	LOM	66.19	FALSE	FALSE	FALSE	NA			NA	X	TRUE
2763	A13	NA	LOM	70.24	FALSE	FALSE	FALSE	NA			NA	X	TRUE
2764	A13	NA	LOM	38.18	FALSE	FALSE	FALSE	NA			NA	X	TRUE
2765	A13	NA	LOM	47.08	FALSE	FALSE	FALSE	NA			NA	X	TRUE
2766	A13	NA	LOM	56.11	FALSE	FALSE	FALSE	NA			NA	X	TRUE
2767	A13	NA	LOM	61.69	FALSE	FALSE	FALSE	NA			NA	X	TRUE
2768	A13	NA	LOM	31.03	FALSE	FALSE	FALSE	NA			NA	X	TRUE
2769	A13	NA	LOM	43.41	FALSE	FALSE	FALSE	NA			NA	X	TRUE
2770	A13	NA	LOM	26.51	FALSE	FALSE	FALSE	NA			NA	X	TRUE
2771	A13	NA	LOM	7.66	FALSE	FALSE	FALSE	NA			NA	X	TRUE
2772	A13	NA	LOM	3.91	FALSE	FALSE	FALSE	NA			NA	X	TRUE
2773	A13	NA	LOM	2.76	FALSE	FALSE	FALSE	NA			NA	X	TRUE
2774	A13	NA	LOM	28.4	FALSE	FALSE	FALSE	NA			NA	X	TRUE
2775	A13	NA	LOM	38.55	FALSE	FALSE	FALSE	NA			NA	X	TRUE
2776	A13	NA	LOM	36.92	FALSE	FALSE	FALSE	NA			NA	X	TRUE
2777	A13	NA	LOM	22.69	FALSE	FALSE	FALSE	NA			NA	X	TRUE
2778	A13	NA	LOM	64.27	FALSE	FALSE	FALSE	NA			NA	X	TRUE
2779	A13	NA	LOM	65.22	FALSE	FALSE	FALSE	NA			NA	X	TRUE
2780	A13	NA	LOM	71.44	FALSE	FALSE	FALSE	NA			NA	X	TRUE
2781	A13	NA	LOM	36.64	FALSE	FALSE	FALSE	NA			NA	X	TRUE
2782	A13	NA	LOM	47.92	FALSE	FALSE	FALSE	NA			245	X	TRUE
2783	A13	NA	LOM	4.37	FALSE	FALSE	FALSE	NA			NA	X	TRUE
2784	A13	NA	LOM	4.3	FALSE	FALSE	FALSE	NA			NA	X	TRUE
2785	A13	NA	LOM	32.88	FALSE	FALSE	FALSE	NA			NA	X	TRUE
2786	A13	NA	LOM	46.07	FALSE	FALSE	FALSE	NA			NA	X	TRUE
2787	A13	NA	LOM	31.66	FALSE	FALSE	FALSE	NA			NA	X	TRUE
2796	A14	NA	CC	36.16	FALSE	FALSE	FALSE	NA			NA	X	FALSE
2797	A14	NA	CC	21.23	FALSE	FALSE	FALSE	NA			NA	X	FALSE
2798	A14	NA	CC	4.75	FALSE	FALSE	FALSE	NA			NA	X	FALSE
2799	A14	NA	CC	12.99	FALSE	FALSE	FALSE	NA			NA	X	FALSE
2800	A14	NA	CC	4.96	FALSE	FALSE	FALSE	NA			NA	X	FALSE
2801	A14	NA	CC	12.62	FALSE	FALSE	FALSE	NA			NA	X	FALSE
2802	A14	NA	CC	5.41	FALSE	FALSE	FALSE	NA			NA	X	FALSE
2803	A14	NA	CC	3.06	FALSE	FALSE	FALSE	NA			NA	X	FALSE
2804	A14	NA	CC	9.96	FALSE	FALSE	FALSE	NA			NA	X	FALSE
2805	A14	NA	CC	6.76	FALSE	FALSE	FALSE	NA			NA	X	FALSE
2806	A14	NA	CC	4.27	FALSE	FALSE	FALSE	NA			NA	X	FALSE
2807	A14	NA	CC	1.98	FALSE	FALSE	FALSE	NA			NA	X	FALSE
2808	A14	NA	CC	2.78	FALSE	FALSE	FALSE	NA			NA	X	FALSE
2809	A14	NA	CC	2.83	FALSE	FALSE	FALSE	NA			NA	X	FALSE
2810	A14	NA	CC	17.86	FALSE	FALSE	FALSE	NA			NA	X	FALSE
2811	A14	NA	CC	13.08	FALSE	FALSE	FALSE	NA			NA	X	FALSE
2812	A14	NA	CC	7.38	FALSE	FALSE	FALSE	NA			NA	X	FALSE
2813	A14	NA	CC	4.68	FALSE	FALSE	FALSE	NA			NA	X	FALSE
2814	A14	NA	CC	4.63	FALSE	FALSE	FALSE	NA			NA	X	FALSE
2815	A14	NA	CC	30.32	FALSE	FALSE	FALSE	NA			NA	X	FALSE
2816	A14	NA	CC	18.72	FALSE	FALSE	FALSE	NA			NA	X	FALSE
2817	A14	NA	CC	32.68	FALSE	FALSE	FALSE	NA			NA	X	FALSE
2818	A14	NA	CC	65.33	FALSE	FALSE	FALSE	NA			NA	X	FALSE
2819	A14	NA	CC	56.92	FALSE	FALSE	FALSE	NA			NA	X	FALSE
2820	A14	NA	CC	6.6	FALSE	FALSE	FALSE	NA			NA	X	FALSE
2821	A14	NA	CC	24.56	FALSE	FALSE	FALSE	NA			NA	X	FALSE
2822	A14	NA	CC	17.88	FALSE	FALSE	FALSE	NA			NA	X	FALSE
2823	A14	NA	CC	11.09	FALSE	FALSE	FALSE	NA			NA	X	FALSE
2824	A14	NA	CC	12.6	FALSE	FALSE	FALSE	NA			NA	X	FALSE
2825	A14	NA	CC	11.2	FALSE	FALSE	FALSE	NA			NA	X	FALSE
2826	A14	NA	CC	4.49	FALSE	FALSE	FALSE	NA			NA	X	FALSE
2827	A14	NA	CC	10.68	FALSE	FALSE	FALSE	NA			NA	X	FALSE
2828	A14	NA	CC	3.48	FALSE	FALSE	FALSE	NA			NA	X	FALSE
2829	A14	NA	CC	7.78	FALSE	FALSE	FALSE	NA			NA	X	FALSE
2830	A14	NA	CC	3.66	FALSE	FALSE	FALSE	NA			NA	X	FALSE
2831	A14	NA	CC	3.55	FALSE	FALSE	FALSE	NA			NA	X	FALSE
2832	A14	NA	CC	2.76	FALSE	FALSE	FALSE	NA			NA	X	FALSE
2833	A14	NA	CC	3.17	FALSE	FALSE	FALSE	NA			NA	X	FALSE
2834	A14	NA	CC	6.72	FALSE	FALSE	FALSE	NA			NA	X	FALSE
2835	A14	NA	CC	5.39	FALSE	FALSE	FALSE	NA			NA	X	FALSE
2836	A14	NA	CC	2.99	FALSE	FALSE	FALSE	NA			NA	X	FALSE
2837	A14	NA	CC	1.97	FALSE	FALSE	FALSE	NA			NA	X	FALSE
2838	A14	NA	CC	4.79	FALSE	FALSE	FALSE	NA			NA	X	FALSE
2839	A14	NA	CC	6.12	FALSE	FALSE	FALSE	NA			NA	X	FALSE
2840	A14	NA	CC	3.16	FALSE	FALSE	FALSE	NA			NA	X	FALSE
2841	A14	NA	CC	9.88	FALSE	FALSE	FALSE	NA			NA	X	FALSE
2842	A14	NA	CC	34.44	FALSE	FALSE	FALSE	NA			NA	X	FALSE
2843	A14	NA	CC	15.96	FALSE	FALSE	FALSE	NA			NA	X	FALSE
2844	A14	NA	CC	35.51	FALSE	FALSE	FALSE	NA			NA	X	FALSE
2845	A14	NA	CC	22.42	FALSE	FALSE	FALSE	NA			NA	X	FALSE
2846	A14	NA	CC	38.15	FALSE	FALSE	FALSE	NA			NA	X	FALSE
2847	A14	NA	CC	32.23	FALSE	FALSE	FALSE	NA			NA	X	FALSE
2848	A14	NA	CC	34.2	FALSE	FALSE	FALSE	NA			NA	X	FALSE
2849	A14	NA	CC	20.83	FALSE	FALSE	FALSE	NA			NA	X	FALSE
2850	A14	NA	CC	3.27	FALSE	FALSE	FALSE	NA			NA	X	FALSE
2851	A14	NA	CC	4.96	FALSE	FALSE	FALSE	NA			NA	X	FALSE
2852	A14	NA	CC	12.11	FALSE	FALSE	FALSE	NA			NA	X	FALSE
2853	A14	NA	CC	6.51	FALSE	FALSE	FALSE	NA			NA	X	FALSE
2854	A14	NA	CC	10.38	FALSE	FALSE	FALSE	NA			NA	X	FALSE
2855	A14	NA	CC	2.65	FALSE	FALSE	FALSE	NA			NA	X	FALSE
2856	A14	NA	CC	3.18	FALSE	FALSE	FALSE	NA			NA	X	FALSE
2857	A14	NA	CC	5.06	FALSE	FALSE	FALSE	NA			NA	X	FALSE
2858	A14	NA	CC	4.4	FALSE	FALSE	FALSE	NA			NA	X	FALSE
2859	A14	NA	CC	6.89	FALSE	FALSE	FALSE	NA			NA	X	FALSE
2860	A14	NA	CC	7.02	FALSE	FALSE	FALSE	NA			NA	X	FALSE
2861	A14	NA	CC	14.84	FALSE	FALSE	FALSE	NA			NA	X	FALSE
2862	A14	NA	CC	4.66	FALSE	FALSE	FALSE	NA			NA	X	FALSE
2863	A14	NA	CC	2.44	FALSE	FALSE	FALSE	NA			NA	X	FALSE
2864	A14	NA	CC	4.41	FALSE	FALSE	FALSE	NA			NA	X	FALSE
2865	A14	NA	CC	7.57	FALSE	FALSE	FALSE	NA			NA	X	FALSE
2866	A14	NA	CC	3.23	FALSE	FALSE	FALSE	NA			NA	X	FALSE
2867	A14	NA	CC	1.79	FALSE	FALSE	FALSE	NA			NA	X	FALSE
2868	A14	NA	CC	2.45	FALSE	FALSE	FALSE	NA			NA	X	FALSE
2869	A14	NA	CC	5.18	FALSE	FALSE	FALSE	NA			NA	X	FALSE
2870	A14	NA	CC	6.18	FALSE	FALSE	FALSE	NA			NA	X	FALSE
2871	A14	NA	CC	7.11	FALSE	FALSE	FALSE	NA			NA	X	FALSE
2872	A14	NA	CC	3.07	FALSE	FALSE	FALSE	NA			NA	X	FALSE
2873	A14	NA	CC	3.23	FALSE	FALSE	FALSE	NA			NA	X	FALSE
2874	A14	NA	CC	6.62	FALSE	FALSE	FALSE	NA			NA	X	FALSE
2875	A14	NA	CC	7.21	FALSE	FALSE	FALSE	NA			NA	X	FALSE
2876	A14	NA	CC	14.63	FALSE	FALSE	FALSE	NA			NA	X	FALSE
2877	A14	NA	CC	4.43	FALSE	FALSE	FALSE	NA			NA	X	FALSE
2878	A14	NA	CC	15.82	FALSE	FALSE	FALSE	NA			NA	X	FALSE
2879	A14	NA	CC	22.85	FALSE	FALSE	FALSE	NA			NA	X	FALSE
2880	A14	NA	CC	34.29	FALSE	FALSE	FALSE	NA			NA	X	FALSE
2881	A14	NA	CC	39.49	FALSE	FALSE	FALSE	NA			NA	X	FALSE
2882	A14	NA	CC	32.88	FALSE	FALSE	FALSE	NA			NA	X	FALSE
2883	A14	NA	CC	46.71	FALSE	FALSE	FALSE	NA			NA	X	FALSE
2884	A14	NA	CC	28.29	FALSE	FALSE	FALSE	NA			NA	X	FALSE
2885	A14	NA	CC	19.84	FALSE	FALSE	FALSE	NA			NA	X	FALSE
2886	A14	NA	CC	52.54	FALSE	FALSE	FALSE	NA			NA	X	FALSE
2887	A14	NA	CC	30.8	FALSE	FALSE	FALSE	NA			NA	X	FALSE
2888	A14	NA	CC	25.74	FALSE	FALSE	FALSE	NA			NA	X	FALSE
2889	A14	NA	CC	14.58	FALSE	FALSE	FALSE	NA			NA	X	FALSE
2890	A14	NA	CC	38.26	FALSE	FALSE	FALSE	NA			NA	X	FALSE
2891	A14	NA	CC	36.32	FALSE	FALSE	FALSE	NA			NA	X	FALSE
2892	A14	NA	CC	46.78	FALSE	FALSE	FALSE	NA			NA	X	FALSE
2893	A14	NA	CC	12.93	FALSE	FALSE	FALSE	NA			NA	X	FALSE
2894	A14	NA	CC	12.86	FALSE	FALSE	FALSE	NA			NA	X	FALSE
2895	A14	NA	CC	6.87	FALSE	FALSE	FALSE	NA			435	X	FALSE
2897	A15	NA	SOB	37.34	FALSE	FALSE	FALSE	NA			NA	Y	TRUE
2898	A15	NA	SOB	12.09	FALSE	FALSE	FALSE	NA			NA	Y	TRUE
2899	A15	NA	SOB	7.01	FALSE	FALSE	FALSE	NA			NA	Y	TRUE
2900	A15	NA	SOB	7.04	FALSE	FALSE	FALSE	NA			NA	Y	TRUE
2901	A15	NA	SOB	2.71	FALSE	FALSE	FALSE	NA			NA	Y	TRUE
2902	A15	NA	SOB	7.34	FALSE	FALSE	FALSE	NA			NA	Y	TRUE
2903	A15	NA	SOB	5.08	FALSE	FALSE	FALSE	NA			NA	Y	TRUE
2904	A15	NA	SOB	5.34	FALSE	FALSE	FALSE	NA			NA	Y	TRUE
2905	A15	NA	SOB	4.94	FALSE	FALSE	FALSE	NA			NA	Y	TRUE
2906	A15	NA	SOB	4.75	FALSE	FALSE	FALSE	NA			NA	Y	TRUE
2907	A15	NA	SOB	6.76	FALSE	FALSE	FALSE	NA			NA	Y	TRUE
2908	A15	NA	SOB	9.69	FALSE	FALSE	FALSE	NA			NA	Y	TRUE
2909	A15	NA	SOB	12.05	FALSE	FALSE	FALSE	NA			NA	Y	TRUE
2910	A15	NA	SOB	7	FALSE	FALSE	FALSE	NA			NA	Y	TRUE
2911	A15	NA	SOB	6.91	FALSE	FALSE	FALSE	NA			NA	Y	TRUE
2912	A15	NA	SOB	7.78	FALSE	FALSE	FALSE	NA			NA	Y	TRUE
2913	A15	NA	SOB	10.77	FALSE	FALSE	FALSE	NA			NA	Y	TRUE
2914	A15	NA	SOB	2.6	FALSE	FALSE	FALSE	NA			NA	Y	TRUE
2915	A15	NA	SOB	26.31	FALSE	FALSE	FALSE	NA			NA	Y	TRUE
2916	A15	NA	SOB	14.68	FALSE	FALSE	FALSE	NA			NA	Y	TRUE
2917	A15	NA	SOB	13.4	FALSE	FALSE	FALSE	NA			NA	Y	TRUE
2918	A15	NA	SOB	17.35	FALSE	FALSE	FALSE	NA			NA	Y	TRUE
2919	A15	NA	SOB	17.99	FALSE	FALSE	FALSE	NA			NA	Y	TRUE
2920	A15	NA	SOB	20.58	FALSE	FALSE	FALSE	NA			NA	Y	TRUE
2921	A15	NA	SOB	12.51	FALSE	FALSE	FALSE	NA			NA	Y	TRUE
2922	A15	NA	SOB	18.52	FALSE	FALSE	FALSE	NA			NA	Y	TRUE
2923	A15	NA	SOB	40.58	FALSE	FALSE	FALSE	NA			NA	Y	TRUE
2924	A15	NA	SOB	36.51	FALSE	FALSE	FALSE	NA			NA	Y	TRUE
2925	A15	NA	SOB	35.54	FALSE	FALSE	FALSE	NA			NA	Y	TRUE
2926	A15	NA	SOB	6.07	FALSE	FALSE	FALSE	NA			NA	Y	TRUE
2927	A15	NA	SOB	3.84	FALSE	FALSE	FALSE	NA			NA	Y	TRUE
2928	A15	NA	SOB	11.18	FALSE	FALSE	FALSE	NA			NA	Y	TRUE
2929	A15	NA	SOB	8.25	FALSE	FALSE	FALSE	NA			NA	Y	TRUE
2930	A15	NA	SOB	4.31	FALSE	FALSE	FALSE	NA			NA	Y	TRUE
2931	A15	NA	SOB	6.46	FALSE	FALSE	FALSE	NA			NA	Y	TRUE
2932	A15	NA	SOB	7.24	FALSE	FALSE	FALSE	NA			NA	Y	TRUE
2933	A15	NA	SOB	3.07	FALSE	FALSE	FALSE	NA			NA	Y	TRUE
2934	A15	NA	SOB	5.3	FALSE	FALSE	FALSE	NA			NA	Y	TRUE
2935	A15	NA	SOB	6.4	FALSE	FALSE	FALSE	NA			NA	Y	TRUE
2936	A15	NA	SOB	4.83	FALSE	FALSE	FALSE	NA			NA	Y	TRUE
2937	A15	NA	SOB	27.91	FALSE	FALSE	FALSE	NA			NA	Y	TRUE
2938	A15	NA	SOB	16.25	FALSE	FALSE	FALSE	NA			NA	Y	TRUE
2939	A15	NA	SOB	12.62	FALSE	FALSE	FALSE	NA			NA	Y	TRUE
2940	A15	NA	SOB	6.35	FALSE	FALSE	FALSE	NA			NA	Y	TRUE
2941	A15	NA	SOB	11.6	FALSE	FALSE	FALSE	NA			NA	Y	TRUE
2942	A15	NA	SOB	13.46	FALSE	FALSE	FALSE	NA			NA	Y	TRUE
2943	A15	NA	SOB	15.88	FALSE	FALSE	FALSE	NA			NA	Y	TRUE
2944	A15	NA	SOB	38.22	FALSE	FALSE	FALSE	NA			NA	Y	TRUE
2945	A15	NA	SOB	68.85	FALSE	FALSE	FALSE	NA			NA	Y	TRUE
2946	A15	NA	SOB	38.37	FALSE	FALSE	FALSE	NA			NA	Y	TRUE
2947	A15	NA	SOB	3.12	FALSE	FALSE	FALSE	NA			NA	Y	TRUE
2948	A15	NA	SOB	4.02	FALSE	FALSE	FALSE	NA			NA	Y	TRUE
2949	A15	NA	SOB	3.13	FALSE	FALSE	FALSE	NA			NA	Y	TRUE
2950	A15	NA	SOB	6.66	FALSE	FALSE	FALSE	NA			NA	Y	TRUE
2951	A15	NA	SOB	6.09	FALSE	FALSE	FALSE	NA			NA	Y	TRUE
2952	A15	NA	SOB	19.73	FALSE	FALSE	FALSE	NA			NA	Y	TRUE
2953	A15	NA	SOB	17.81	FALSE	FALSE	FALSE	NA			NA	Y	TRUE
2954	A15	NA	SOB	23.19	FALSE	FALSE	FALSE	NA			NA	Y	TRUE
2955	A15	NA	SOB	43.52	FALSE	FALSE	FALSE	NA			NA	Y	TRUE
2956	A15	NA	SOB	40.36	FALSE	FALSE	FALSE	NA			NA	Y	TRUE
2957	A15	NA	SOB	25.02	FALSE	FALSE	FALSE	NA			NA	Y	TRUE
2958	A15	NA	SOB	23.02	FALSE	FALSE	FALSE	NA			NA	Y	TRUE
2959	A15	NA	SOB	16.66	FALSE	FALSE	FALSE	NA			NA	Y	TRUE
2960	A15	NA	SOB	8.66	FALSE	FALSE	FALSE	NA			NA	Y	TRUE
2961	A15	NA	SOB	9.96	FALSE	FALSE	FALSE	NA			NA	Y	TRUE
2962	A15	NA	SOB	4.46	FALSE	FALSE	FALSE	NA			NA	Y	TRUE
2963	A15	NA	SOB	7.27	FALSE	FALSE	FALSE	NA			NA	Y	TRUE
2964	A15	NA	SOB	8.29	FALSE	FALSE	FALSE	NA			NA	Y	TRUE
2965	A15	NA	SOB	10.87	FALSE	FALSE	FALSE	NA			NA	Y	TRUE
2966	A15	NA	SOB	63.34	FALSE	FALSE	FALSE	NA			NA	Y	TRUE
2967	A15	NA	SOB	71.46	FALSE	FALSE	FALSE	NA			NA	Y	TRUE
2968	A15	NA	SOB	69.17	FALSE	FALSE	FALSE	NA			NA	Y	TRUE
2969	A15	NA	SOB	60.38	FALSE	FALSE	FALSE	NA			NA	Y	TRUE
2970	A15	NA	SOB	77.91	FALSE	FALSE	FALSE	NA			NA	Y	TRUE
2971	A15	NA	SOB	15.22	FALSE	FALSE	FALSE	NA			NA	Y	TRUE
2972	A15	NA	SOB	27.55	FALSE	FALSE	FALSE	NA			NA	Y	TRUE
2973	A15	NA	SOB	22.58	FALSE	FALSE	FALSE	NA			NA	Y	TRUE
2974	A15	NA	SOB	9.32	FALSE	FALSE	FALSE	NA			NA	Y	TRUE
2975	A15	NA	SOB	6.36	FALSE	FALSE	FALSE	NA			NA	Y	TRUE
2976	A15	NA	SOB	9.49	FALSE	FALSE	FALSE	NA			NA	Y	TRUE
2977	A15	NA	SOB	10.19	FALSE	FALSE	FALSE	NA			NA	Y	TRUE
2978	A15	NA	SOB	11.78	FALSE	FALSE	FALSE	NA			NA	Y	TRUE
2979	A15	NA	SOB	9.99	FALSE	FALSE	FALSE	NA			NA	Y	TRUE
2980	A15	NA	SOB	7.31	FALSE	FALSE	FALSE	NA			NA	Y	TRUE
2981	A15	NA	SOB	4.03	FALSE	FALSE	FALSE	NA			NA	Y	TRUE
2982	A15	NA	SOB	32.91	FALSE	FALSE	FALSE	NA			NA	Y	TRUE
2983	A15	NA	SOB	23.43	FALSE	FALSE	FALSE	NA			NA	Y	TRUE
2984	A15	NA	SOB	49.25	FALSE	FALSE	FALSE	NA			NA	Y	TRUE
2985	A15	NA	SOB	58.39	FALSE	FALSE	FALSE	NA			NA	Y	TRUE
2986	A15	NA	SOB	74.66	FALSE	FALSE	FALSE	NA			NA	Y	TRUE
2987	A15	NA	SOB	90.14	FALSE	FALSE	FALSE	NA			NA	Y	TRUE
2988	A15	NA	SOB	7.05	FALSE	FALSE	FALSE	NA			NA	Y	TRUE
2989	A15	NA	SOB	8.62	FALSE	FALSE	FALSE	NA			NA	Y	TRUE
2990	A15	NA	SOB	7.93	FALSE	FALSE	FALSE	NA			NA	Y	TRUE
2991	A15	NA	SOB	7.4	FALSE	FALSE	FALSE	NA			NA	Y	TRUE
2992	A15	NA	SOB	10.8	FALSE	FALSE	FALSE	NA			NA	Y	TRUE
2993	A15	NA	SOB	3.23	FALSE	FALSE	FALSE	NA			NA	Y	TRUE
2994	A15	NA	SOB	2.64	FALSE	FALSE	FALSE	NA			NA	Y	TRUE
2995	A15	NA	SOB	3.58	FALSE	FALSE	FALSE	NA			NA	Y	TRUE
2996	A15	NA	SOB	1.52	FALSE	FALSE	FALSE	NA			339	Y	TRUE
2997	A15	NA	SOB	7.25	FALSE	FALSE	FALSE	NA			NA	Y	TRUE
2998	A16	2	HOP	6.52	FALSE	FALSE	FALSE	NA			NA	Y	TRUE
2999	A16	6	HOP	2.93	FALSE	FALSE	FALSE	NA			NA	Y	TRUE
3000	A16	7	HOP	4.62	FALSE	FALSE	FALSE	NA			NA	Y	TRUE
3001	A16	11	HOP	9.86	FALSE	FALSE	FALSE	NA			NA	Y	TRUE
3002	A16	12	HOP	6.81	FALSE	FALSE	FALSE	NA			NA	Y	TRUE
3003	A16	20	HOP	5.94	FALSE	FALSE	FALSE	NA			NA	Y	TRUE
3004	A16	23	HOP	16.26	FALSE	FALSE	FALSE	NA			NA	Y	TRUE
3005	A16	24	HOP	14.2	FALSE	FALSE	FALSE	NA			NA	Y	TRUE
3006	A16	25	HOP	7.61	FALSE	FALSE	FALSE	NA			NA	Y	TRUE
3007	A16	26	HOP	7.06	FALSE	FALSE	FALSE	NA			NA	Y	TRUE
3008	A16	28	HOP	8.66	FALSE	FALSE	FALSE	NA			NA	Y	TRUE
3009	A16	30	HOP	6.82	FALSE	FALSE	FALSE	NA			NA	Y	TRUE
3010	A16	32	HOP	4.42	FALSE	FALSE	FALSE	NA			NA	Y	TRUE
3011	A16	35	HOP	4.83	FALSE	FALSE	FALSE	NA			NA	Y	TRUE
3012	A16	39	HOP	4.73	FALSE	FALSE	FALSE	NA			NA	Y	TRUE
3013	A16	42	HOP	9.62	FALSE	FALSE	FALSE	NA			NA	Y	TRUE
3014	A16	43	HOP	11.48	FALSE	FALSE	FALSE	NA			NA	Y	TRUE
3015	A16	45	HOP	10.8	FALSE	FALSE	FALSE	NA			NA	Y	TRUE
3016	A16	46	HOP	14.66	FALSE	FALSE	FALSE	NA			NA	Y	TRUE
3017	A16	59	HOP	13.76	FALSE	FALSE	FALSE	NA			NA	Y	TRUE
3018	A16	66	HOP	16.54	FALSE	FALSE	FALSE	NA			NA	Y	TRUE
3019	A16	72	HOP	8.73	FALSE	FALSE	FALSE	NA			NA	Y	TRUE
3020	A16	75	HOP	14.95	FALSE	FALSE	FALSE	NA			NA	Y	TRUE
3021	A16	77	HOP	16.98	FALSE	FALSE	FALSE	NA			NA	Y	TRUE
3022	A16	81	HOP	20.04	FALSE	FALSE	FALSE	NA			NA	Y	TRUE
3023	A16	85	HOP	37.11	FALSE	FALSE	FALSE	NA			NA	Y	TRUE
3024	A16	89	HOP	22.19	FALSE	FALSE	FALSE	NA			NA	Y	TRUE
3025	A16	91	HOP	58.7	FALSE	FALSE	FALSE	NA			NA	Y	TRUE
3026	A16	95	HOP	55.27	FALSE	FALSE	FALSE	NA			NA	Y	TRUE
3027	A16	96	HOP	23.28	FALSE	FALSE	FALSE	NA			NA	Y	TRUE
3028	A16	98	HOP	21.64	FALSE	FALSE	FALSE	NA			NA	Y	TRUE
3029	A16	108	HOP	47.64	FALSE	FALSE	FALSE	NA			NA	Y	TRUE
3030	A16	112	HOP	35.91	FALSE	FALSE	FALSE	NA			NA	Y	TRUE
3031	A16	113	HOP	44.53	FALSE	FALSE	FALSE	NA			NA	Y	TRUE
3032	A16	119	HOP	29.26	FALSE	FALSE	FALSE	NA			NA	Y	TRUE
3033	A16	124	HOP	36.76	FALSE	FALSE	FALSE	NA			NA	Y	TRUE
3034	A16	125	HOP	49.18	FALSE	FALSE	FALSE	NA			NA	Y	TRUE
3035	A16	126	HOP	20.99	FALSE	FALSE	FALSE	NA			NA	Y	TRUE
3036	A16	128	HOP	51.4	FALSE	FALSE	FALSE	NA			NA	Y	TRUE
3037	A16	130	HOP	33.69	FALSE	FALSE	FALSE	NA			NA	Y	TRUE
3038	A16	131	HOP	26.27	FALSE	FALSE	FALSE	NA			NA	Y	TRUE
3039	A16	132	HOP	26.15	FALSE	FALSE	FALSE	NA			NA	Y	TRUE
3040	A16	133	HOP	2.86	FALSE	FALSE	FALSE	NA			NA	Y	TRUE
3041	A16	134	HOP	2.98	FALSE	FALSE	FALSE	NA			NA	Y	TRUE
3042	A16	138	HOP	6.33	FALSE	FALSE	FALSE	NA			NA	Y	TRUE
3043	A16	139	HOP	4.13	FALSE	FALSE	FALSE	NA			NA	Y	TRUE
3044	A16	140	HOP	5.72	FALSE	FALSE	FALSE	NA			NA	Y	TRUE
3045	A16	141	HOP	5.69	FALSE	FALSE	FALSE	NA			NA	Y	TRUE
3046	A16	164	HOP	13.29	FALSE	FALSE	FALSE	NA			NA	Y	TRUE
3047	A16	171	HOP	7.03	FALSE	FALSE	FALSE	NA			NA	Y	TRUE
3048	A16	173	HOP	6.16	FALSE	FALSE	FALSE	NA			NA	Y	TRUE
3049	A16	175	HOP	5.83	FALSE	FALSE	FALSE	NA			NA	Y	TRUE
3050	A16	179	HOP	8.12	FALSE	FALSE	FALSE	NA			NA	Y	TRUE
3051	A16	182	HOP	5.98	FALSE	FALSE	FALSE	NA			NA	Y	TRUE
3052	A16	189	HOP	13.77	FALSE	FALSE	FALSE	NA			NA	Y	TRUE
3053	A16	191	HOP	6.25	FALSE	FALSE	FALSE	NA			NA	Y	TRUE
3054	A16	192	HOP	4.69	FALSE	FALSE	FALSE	NA			NA	Y	TRUE
3055	A16	197	HOP	5.29	FALSE	FALSE	FALSE	NA			NA	Y	TRUE
3056	A16	198	HOP	3.46	FALSE	FALSE	FALSE	NA			NA	Y	TRUE
3057	A16	213	HOP	14.4	FALSE	FALSE	FALSE	NA			NA	Y	TRUE
3058	A16	214	HOP	14.51	FALSE	FALSE	FALSE	NA			NA	Y	TRUE
3059	A16	231	HOP	34.19	FALSE	FALSE	FALSE	NA			NA	Y	TRUE
3060	A16	239	HOP	29.98	FALSE	FALSE	FALSE	NA			NA	Y	TRUE
3061	A16	243	HOP	33.34	FALSE	FALSE	FALSE	NA			NA	Y	TRUE
3062	A16	255	HOP	73.67	FALSE	FALSE	FALSE	NA			NA	Y	TRUE
3063	A16	256	HOP	66.36	FALSE	FALSE	FALSE	NA			NA	Y	TRUE
3064	A16	257	HOP	58.57	FALSE	FALSE	FALSE	NA			NA	Y	TRUE
3065	A16	258	HOP	54.56	FALSE	FALSE	FALSE	NA			NA	Y	TRUE
3066	A16	259	HOP	73.49	FALSE	FALSE	FALSE	NA			NA	Y	TRUE
3067	A16	262	HOP	64.72	FALSE	FALSE	FALSE	NA			NA	Y	TRUE
3068	A16	263	HOP	78.14	FALSE	FALSE	FALSE	NA			NA	Y	TRUE
3069	A16	265	HOP	69.52	FALSE	FALSE	FALSE	NA			NA	Y	TRUE
3070	A16	268	HOP	59.54	FALSE	FALSE	FALSE	NA			NA	Y	TRUE
3071	A16	269	HOP	18.94	FALSE	FALSE	FALSE	NA			NA	Y	TRUE
3072	A16	270	HOP	40.41	FALSE	FALSE	FALSE	NA			NA	Y	TRUE
3073	A16	273	HOP	18.88	FALSE	FALSE	FALSE	NA			NA	Y	TRUE
3074	A16	275	HOP	23.66	FALSE	FALSE	FALSE	NA			NA	Y	TRUE
3075	A16	286	HOP	8.32	FALSE	FALSE	FALSE	NA			NA	Y	TRUE
3076	A16	287	HOP	6.39	FALSE	FALSE	FALSE	NA			NA	Y	TRUE
3077	A16	295	HOP	3.52	FALSE	FALSE	FALSE	NA			NA	Y	TRUE
3078	A16	297	HOP	10.08	FALSE	FALSE	FALSE	NA			NA	Y	TRUE
3079	A16	309	HOP	17.26	FALSE	FALSE	FALSE	NA			NA	Y	TRUE
3080	A16	310	HOP	11.37	FALSE	FALSE	FALSE	NA			NA	Y	TRUE
3081	A16	311	HOP	18.41	FALSE	FALSE	FALSE	NA			NA	Y	TRUE
3082	A16	316	HOP	3.27	FALSE	FALSE	FALSE	NA			NA	Y	TRUE
3083	A16	317	HOP	5.92	FALSE	FALSE	FALSE	NA			NA	Y	TRUE
3084	A16	319	HOP	24.59	FALSE	FALSE	FALSE	NA			NA	Y	TRUE
3085	A16	321	HOP	23.6	FALSE	FALSE	FALSE	NA			NA	Y	TRUE
3086	A16	324	HOP	27.32	FALSE	FALSE	FALSE	NA			NA	Y	TRUE
3087	A16	326	HOP	31.62	FALSE	FALSE	FALSE	NA			NA	Y	TRUE
3088	A16	331	HOP	19.94	FALSE	FALSE	FALSE	NA			NA	Y	TRUE
3089	A16	338	HOP	20.94	FALSE	FALSE	FALSE	NA			NA	Y	TRUE
3090	A16	341	HOP	6.73	FALSE	FALSE	FALSE	NA			NA	Y	TRUE
3091	A16	353	HOP	7.94	FALSE	FALSE	FALSE	NA			NA	Y	TRUE
3092	A16	357	HOP	7.15	FALSE	FALSE	FALSE	NA			NA	Y	TRUE
3093	A16	358	HOP	6.63	FALSE	FALSE	FALSE	NA			NA	Y	TRUE
3094	A16	363	HOP	10.31	FALSE	FALSE	FALSE	NA			NA	Y	TRUE
3095	A16	367	HOP	12.08	FALSE	FALSE	FALSE	NA			NA	Y	TRUE
3096	A16	371	HOP	7.37	FALSE	FALSE	FALSE	NA			NA	Y	TRUE
3097	A16	373	HOP	7.84	FALSE	FALSE	FALSE	NA			367	Y	TRUE
3099	B03	NA	HOP	61.13	FALSE	FALSE	FALSE	NA			NA	S	TRUE
3100	B03	NA	HOP	56.05	FALSE	FALSE	FALSE	NA			NA	S	TRUE
3103	B03	NA	HOP	52.69	FALSE	FALSE	FALSE	NA			NA	S	TRUE
3104	B03	NA	HOP	66.52	FALSE	FALSE	FALSE	NA			NA	S	TRUE
3105	B03	NA	HOP	48.93	FALSE	FALSE	FALSE	NA			NA	S	TRUE
3106	B03	NA	HOP	47.21	FALSE	FALSE	FALSE	NA			NA	S	TRUE
3107	B03	NA	HOP	50.52	FALSE	FALSE	FALSE	NA			NA	S	TRUE
3108	B03	NA	HOP	28.7	FALSE	FALSE	FALSE	NA			NA	S	TRUE
3109	B03	NA	HOP	26.77	FALSE	FALSE	FALSE	NA			NA	S	TRUE
3110	B03	NA	HOP	26.93	FALSE	FALSE	FALSE	NA			NA	S	TRUE
3111	B03	NA	HOP	34.81	FALSE	FALSE	FALSE	NA			NA	S	TRUE
3112	B03	NA	HOP	35.97	FALSE	FALSE	FALSE	NA			NA	S	TRUE
3113	B03	NA	HOP	35.15	FALSE	FALSE	FALSE	NA			NA	S	TRUE
3114	B03	NA	HOP	37.91	FALSE	FALSE	FALSE	NA			NA	S	TRUE
3115	B03	NA	HOP	31.65	FALSE	FALSE	FALSE	NA			NA	S	TRUE
3116	B03	NA	HOP	32.42	FALSE	FALSE	FALSE	NA			NA	S	TRUE
3117	B03	NA	HOP	25.2	FALSE	FALSE	FALSE	NA			NA	S	TRUE
3118	B03	NA	HOP	26.67	FALSE	FALSE	FALSE	NA			NA	S	TRUE
3119	B03	NA	HOP	24.95	FALSE	FALSE	FALSE	NA			NA	S	TRUE
3120	B03	NA	HOP	21.63	FALSE	FALSE	FALSE	NA			NA	S	TRUE
3121	B03	NA	HOP	16.53	FALSE	FALSE	FALSE	NA			NA	S	TRUE
3122	B03	NA	HOP	14.93	FALSE	FALSE	FALSE	NA			NA	S	TRUE
3123	B03	NA	HOP	17.34	FALSE	FALSE	FALSE	NA			NA	S	TRUE
3124	B03	NA	HOP	25.07	FALSE	FALSE	FALSE	NA			NA	S	TRUE
3125	B03	NA	HOP	20.37	FALSE	FALSE	FALSE	NA			NA	S	TRUE
3126	B03	NA	HOP	23.34	FALSE	FALSE	FALSE	NA			NA	S	TRUE
3127	B03	NA	HOP	23.12	FALSE	FALSE	FALSE	NA			NA	S	TRUE
3128	B03	NA	HOP	27.59	FALSE	FALSE	FALSE	NA			NA	S	TRUE
3129	B03	NA	HOP	15.32	FALSE	FALSE	FALSE	NA			NA	S	TRUE
3130	B03	NA	HOP	10.04	FALSE	FALSE	FALSE	NA			NA	S	TRUE
3131	B03	NA	HOP	13.27	FALSE	FALSE	FALSE	NA			NA	S	TRUE
3132	B03	NA	HOP	6.47	FALSE	FALSE	FALSE	NA			NA	S	TRUE
3133	B03	NA	HOP	7.18	FALSE	FALSE	FALSE	NA			NA	S	TRUE
3134	B03	NA	HOP	3.85	FALSE	FALSE	FALSE	NA			NA	S	TRUE
3135	B03	NA	HOP	2.84	FALSE	FALSE	FALSE	NA			NA	S	TRUE
3136	B03	NA	HOP	7.01	FALSE	FALSE	FALSE	NA			NA	S	TRUE
3137	B03	NA	HOP	4.02	FALSE	FALSE	FALSE	NA			NA	S	TRUE
3138	B03	NA	HOP	3.61	FALSE	FALSE	FALSE	NA			NA	S	TRUE
3139	B03	NA	HOP	5.35	FALSE	FALSE	FALSE	NA			NA	S	TRUE
3140	B03	NA	HOP	19.59	FALSE	FALSE	FALSE	NA			NA	S	TRUE
3141	B03	NA	HOP	25.09	FALSE	FALSE	FALSE	NA			NA	S	TRUE
3142	B03	NA	HOP	18.89	FALSE	FALSE	FALSE	NA			NA	S	TRUE
3143	B03	NA	HOP	20.91	FALSE	FALSE	FALSE	NA			NA	S	TRUE
3144	B03	NA	HOP	24.25	FALSE	FALSE	FALSE	NA			NA	S	TRUE
3145	B03	NA	HOP	18.3	FALSE	FALSE	FALSE	NA			NA	S	TRUE
3146	B03	NA	HOP	18.78	FALSE	FALSE	FALSE	NA			NA	S	TRUE
3147	B03	NA	HOP	14.25	FALSE	FALSE	FALSE	NA			NA	S	TRUE
3148	B03	NA	HOP	10.31	FALSE	FALSE	FALSE	NA			NA	S	TRUE
3149	B03	NA	HOP	14.64	FALSE	FALSE	FALSE	NA			NA	S	TRUE
3150	B03	NA	HOP	11.58	FALSE	FALSE	FALSE	NA			NA	S	TRUE
3151	B03	NA	HOP	7.13	FALSE	FALSE	FALSE	NA			NA	S	TRUE
3152	B03	NA	HOP	12.1	FALSE	FALSE	FALSE	NA			NA	S	TRUE
3153	B03	NA	HOP	7.87	FALSE	FALSE	FALSE	NA			NA	S	TRUE
3154	B03	NA	HOP	3.18	FALSE	FALSE	FALSE	NA			NA	S	TRUE
3155	B03	NA	HOP	11.64	FALSE	FALSE	FALSE	NA			NA	S	TRUE
3156	B03	NA	HOP	8.78	FALSE	FALSE	FALSE	NA			NA	S	TRUE
3157	B03	NA	HOP	12.27	FALSE	FALSE	FALSE	NA			NA	S	TRUE
3158	B03	NA	HOP	9.04	FALSE	FALSE	FALSE	NA			NA	S	TRUE
3159	B03	NA	HOP	20.77	FALSE	FALSE	FALSE	NA			NA	S	TRUE
3160	B03	NA	HOP	27.21	FALSE	FALSE	FALSE	NA			NA	S	TRUE
3161	B03	NA	HOP	45.09	FALSE	FALSE	FALSE	NA			NA	S	TRUE
3162	B03	NA	HOP	14.36	FALSE	FALSE	FALSE	NA			NA	S	TRUE
3163	B03	NA	HOP	15.6	FALSE	FALSE	FALSE	NA			NA	S	TRUE
3164	B03	NA	HOP	12.21	FALSE	FALSE	FALSE	NA			NA	S	TRUE
3165	B03	NA	HOP	3.46	FALSE	FALSE	FALSE	NA			NA	S	TRUE
3166	B03	NA	HOP	4.24	FALSE	FALSE	FALSE	NA			NA	S	TRUE
3167	B03	NA	HOP	7.32	FALSE	FALSE	FALSE	NA			NA	S	TRUE
3168	B03	NA	HOP	12.46	FALSE	FALSE	FALSE	NA			NA	S	TRUE
3169	B03	NA	HOP	12.49	FALSE	FALSE	FALSE	NA			NA	S	TRUE
3170	B03	NA	HOP	4.54	FALSE	FALSE	FALSE	NA			NA	S	TRUE
3171	B03	NA	HOP	9.78	FALSE	FALSE	FALSE	NA			NA	S	TRUE
3172	B03	NA	HOP	18.26	FALSE	FALSE	FALSE	NA			NA	S	TRUE
3173	B03	NA	HOP	5.82	FALSE	FALSE	FALSE	NA			NA	S	TRUE
3174	B03	NA	HOP	2.95	FALSE	FALSE	FALSE	NA			NA	S	TRUE
3175	B03	NA	HOP	13.26	FALSE	FALSE	FALSE	NA			NA	S	TRUE
3176	B03	NA	HOP	2.53	FALSE	FALSE	FALSE	NA			NA	S	TRUE
3177	B03	NA	HOP	13.07	FALSE	FALSE	FALSE	NA			NA	S	TRUE
3178	B03	NA	HOP	8.85	FALSE	FALSE	FALSE	NA			NA	S	TRUE
3179	B03	NA	HOP	2.42	FALSE	FALSE	FALSE	NA			NA	S	TRUE
3180	B03	NA	HOP	5.92	FALSE	FALSE	FALSE	NA			NA	S	TRUE
3181	B03	NA	HOP	61.58	FALSE	FALSE	FALSE	NA			NA	S	TRUE
3182	B03	NA	HOP	66.14	FALSE	FALSE	FALSE	NA			NA	S	TRUE
3183	B03	NA	HOP	68.17	FALSE	FALSE	FALSE	NA			NA	S	TRUE
3184	B03	NA	HOP	58.17	FALSE	FALSE	FALSE	NA			NA	S	TRUE
3185	B03	NA	HOP	54.78	FALSE	FALSE	FALSE	NA			NA	S	TRUE
3186	B03	NA	HOP	18.1	FALSE	FALSE	FALSE	NA			NA	S	TRUE
3187	B03	NA	HOP	5.68	FALSE	FALSE	FALSE	NA			NA	S	TRUE
3188	B03	NA	HOP	8.54	FALSE	FALSE	FALSE	NA			NA	S	TRUE
3189	B03	NA	HOP	10.67	FALSE	FALSE	FALSE	NA			NA	S	TRUE
3190	B03	NA	HOP	8.48	FALSE	FALSE	FALSE	NA			NA	S	TRUE
3191	B03	NA	HOP	6.38	FALSE	FALSE	FALSE	NA			NA	S	TRUE
3192	B03	NA	HOP	5.77	FALSE	FALSE	FALSE	NA			NA	S	TRUE
3193	B03	NA	HOP	3.49	FALSE	FALSE	FALSE	NA			NA	S	TRUE
3194	B03	NA	HOP	68.23	FALSE	FALSE	FALSE	NA			NA	S	TRUE
3195	B03	NA	HOP	72.29	FALSE	FALSE	FALSE	NA			NA	S	TRUE
3196	B03	NA	HOP	68.66	FALSE	FALSE	FALSE	NA			NA	S	TRUE
3197	B03	NA	HOP	65.25	FALSE	FALSE	FALSE	NA			NA	S	TRUE
3198	B03	NA	HOP	59.71	FALSE	FALSE	FALSE	NA			NA	S	TRUE
3199	B03	NA	HOP	56.96	FALSE	FALSE	FALSE	NA			NA	S	TRUE
3200	B03	NA	HOP	2.76	FALSE	FALSE	FALSE	NA			303	S	TRUE
3201	B04	NA	SOB	3.19	FALSE	FALSE	FALSE	NA			NA	S	TRUE
3202	B04	NA	SOB	2.72	FALSE	FALSE	FALSE	NA			NA	S	TRUE
3203	B04	NA	SOB	9.49	FALSE	FALSE	FALSE	NA			NA	S	TRUE
3204	B04	NA	SOB	6.17	FALSE	FALSE	FALSE	NA			NA	S	TRUE
3205	B04	NA	SOB	7.19	FALSE	FALSE	FALSE	NA			NA	S	TRUE
3206	B04	NA	SOB	3.84	FALSE	FALSE	FALSE	NA			NA	S	TRUE
3207	B04	NA	SOB	15.32	FALSE	FALSE	FALSE	NA			NA	S	TRUE
3208	B04	NA	SOB	6.62	FALSE	FALSE	FALSE	NA			NA	S	TRUE
3209	B04	NA	SOB	11.82	FALSE	FALSE	FALSE	NA			NA	S	TRUE
3210	B04	NA	SOB	12.52	FALSE	FALSE	FALSE	NA			NA	S	TRUE
3211	B04	NA	SOB	2.42	FALSE	FALSE	FALSE	NA			NA	S	TRUE
3212	B04	NA	SOB	2.68	FALSE	FALSE	FALSE	NA			NA	S	TRUE
3213	B04	NA	SOB	3.91	FALSE	FALSE	FALSE	NA			NA	S	TRUE
3214	B04	NA	SOB	2.81	FALSE	FALSE	FALSE	NA			NA	S	TRUE
3215	B04	NA	SOB	3.5	FALSE	FALSE	FALSE	NA			NA	S	TRUE
3216	B04	NA	SOB	5.11	FALSE	FALSE	FALSE	NA			NA	S	TRUE
3217	B04	NA	SOB	5.51	FALSE	FALSE	FALSE	NA			NA	S	TRUE
3218	B04	NA	SOB	4.66	FALSE	FALSE	FALSE	NA			NA	S	TRUE
3219	B04	NA	SOB	3.39	FALSE	FALSE	FALSE	NA			NA	S	TRUE
3220	B04	NA	SOB	13.34	FALSE	FALSE	FALSE	NA			NA	S	TRUE
3221	B04	NA	SOB	4.14	FALSE	FALSE	FALSE	NA			NA	S	TRUE
3222	B04	NA	SOB	4.32	FALSE	FALSE	FALSE	NA			NA	S	TRUE
3223	B04	NA	SOB	5.67	FALSE	FALSE	FALSE	NA			NA	S	TRUE
3224	B04	NA	SOB	5.2	FALSE	FALSE	FALSE	NA			NA	S	TRUE
3225	B04	NA	SOB	5.12	FALSE	FALSE	FALSE	NA			NA	S	TRUE
3226	B04	NA	SOB	6.24	FALSE	FALSE	FALSE	NA			NA	S	TRUE
3227	B04	NA	SOB	5.56	FALSE	FALSE	FALSE	NA			NA	S	TRUE
3228	B04	NA	SOB	11.79	FALSE	FALSE	FALSE	NA			NA	S	TRUE
3229	B04	NA	SOB	4.74	FALSE	FALSE	FALSE	NA			NA	S	TRUE
3230	B04	NA	SOB	3.64	FALSE	FALSE	FALSE	NA			NA	S	TRUE
3231	B04	NA	SOB	2.98	FALSE	FALSE	FALSE	NA			NA	S	TRUE
3232	B04	NA	SOB	4.48	FALSE	FALSE	FALSE	NA			NA	S	TRUE
3233	B04	NA	SOB	6.9	FALSE	FALSE	FALSE	NA			NA	S	TRUE
3234	B04	NA	SOB	6.03	FALSE	FALSE	FALSE	NA			NA	S	TRUE
3235	B04	NA	SOB	6.87	FALSE	FALSE	FALSE	NA			NA	S	TRUE
3236	B04	NA	SOB	8.79	FALSE	FALSE	FALSE	NA			NA	S	TRUE
3237	B04	NA	SOB	9.3	FALSE	FALSE	FALSE	NA			NA	S	TRUE
3238	B04	NA	SOB	9.95	FALSE	FALSE	FALSE	NA			NA	S	TRUE
3239	B04	NA	SOB	11.89	FALSE	FALSE	FALSE	NA			NA	S	TRUE
3240	B04	NA	SOB	13.09	FALSE	FALSE	FALSE	NA			NA	S	TRUE
3241	B04	NA	SOB	14.56	FALSE	FALSE	FALSE	NA			NA	S	TRUE
3242	B04	NA	SOB	26.07	FALSE	FALSE	FALSE	NA			NA	S	TRUE
3243	B04	NA	SOB	18.98	FALSE	FALSE	FALSE	NA			NA	S	TRUE
3244	B04	NA	SOB	30.06	FALSE	FALSE	FALSE	NA			NA	S	TRUE
3245	B04	NA	SOB	29.19	FALSE	FALSE	FALSE	NA			NA	S	TRUE
3246	B04	NA	SOB	11.97	FALSE	FALSE	FALSE	NA			NA	S	TRUE
3247	B04	NA	SOB	16.48	FALSE	FALSE	FALSE	NA			NA	S	TRUE
3248	B04	NA	SOB	16.81	FALSE	FALSE	FALSE	NA			NA	S	TRUE
3249	B04	NA	SOB	15.55	FALSE	FALSE	FALSE	NA			NA	S	TRUE
3250	B04	NA	SOB	16.1	FALSE	FALSE	FALSE	NA			NA	S	TRUE
3251	B04	NA	SOB	26.82	FALSE	FALSE	FALSE	NA			NA	S	TRUE
3252	B04	NA	SOB	27.07	FALSE	FALSE	FALSE	NA			NA	S	TRUE
3253	B04	NA	SOB	31.6	FALSE	FALSE	FALSE	NA			NA	S	TRUE
3254	B04	NA	SOB	26.38	FALSE	FALSE	FALSE	NA			NA	S	TRUE
3255	B04	NA	SOB	26.48	FALSE	FALSE	FALSE	NA			NA	S	TRUE
3256	B04	NA	SOB	35.93	FALSE	FALSE	FALSE	NA			NA	S	TRUE
3257	B04	NA	SOB	28.09	FALSE	FALSE	FALSE	NA			NA	S	TRUE
3258	B04	NA	SOB	24.76	FALSE	FALSE	FALSE	NA			NA	S	TRUE
3259	B04	NA	SOB	29.92	FALSE	FALSE	FALSE	NA			NA	S	TRUE
3260	B04	NA	SOB	12.44	FALSE	FALSE	FALSE	NA			NA	S	TRUE
3261	B04	NA	SOB	15.01	FALSE	FALSE	FALSE	NA			NA	S	TRUE
3262	B04	NA	SOB	14.43	FALSE	FALSE	FALSE	NA			NA	S	TRUE
3263	B04	NA	SOB	18.61	FALSE	FALSE	FALSE	NA			NA	S	TRUE
3264	B04	NA	SOB	42.75	FALSE	FALSE	FALSE	NA			NA	S	TRUE
3265	B04	NA	SOB	45.02	FALSE	FALSE	FALSE	NA			NA	S	TRUE
3266	B04	NA	SOB	48.9	FALSE	FALSE	FALSE	NA			NA	S	TRUE
3267	B04	NA	SOB	42.12	FALSE	FALSE	FALSE	NA			NA	S	TRUE
3268	B04	NA	SOB	49.63	FALSE	FALSE	FALSE	NA			NA	S	TRUE
3269	B04	NA	SOB	34.42	FALSE	FALSE	FALSE	NA			NA	S	TRUE
3270	B04	NA	SOB	50.97	FALSE	FALSE	FALSE	NA			NA	S	TRUE
3271	B04	NA	SOB	36.25	FALSE	FALSE	FALSE	NA			NA	S	TRUE
3272	B04	NA	SOB	33.92	FALSE	FALSE	FALSE	NA			NA	S	TRUE
3273	B04	NA	SOB	28.16	FALSE	FALSE	FALSE	NA			NA	S	TRUE
3274	B04	NA	SOB	36.12	FALSE	FALSE	FALSE	NA			NA	S	TRUE
3275	B04	NA	SOB	37.56	FALSE	FALSE	FALSE	NA			NA	S	TRUE
3276	B04	NA	SOB	32.24	FALSE	FALSE	FALSE	NA			NA	S	TRUE
3277	B04	NA	SOB	31.57	FALSE	FALSE	FALSE	NA			NA	S	TRUE
3278	B04	NA	SOB	29.79	FALSE	FALSE	FALSE	NA			NA	S	TRUE
3279	B04	NA	SOB	27.62	FALSE	FALSE	FALSE	NA			NA	S	TRUE
3280	B04	NA	SOB	24.39	FALSE	FALSE	FALSE	NA			NA	S	TRUE
3281	B04	NA	SOB	28.01	FALSE	FALSE	FALSE	NA			NA	S	TRUE
3282	B04	NA	SOB	18.09	FALSE	FALSE	FALSE	NA			NA	S	TRUE
3283	B04	NA	SOB	24.06	FALSE	FALSE	FALSE	NA			NA	S	TRUE
3284	B04	NA	SOB	20.52	FALSE	FALSE	FALSE	NA			NA	S	TRUE
3285	B04	NA	SOB	26.99	FALSE	FALSE	FALSE	NA			NA	S	TRUE
3286	B04	NA	SOB	18.92	FALSE	FALSE	FALSE	NA			NA	S	TRUE
3287	B04	NA	SOB	21.14	FALSE	FALSE	FALSE	NA			NA	S	TRUE
3288	B04	NA	SOB	10.4	FALSE	FALSE	FALSE	NA			NA	S	TRUE
3289	B04	NA	SOB	18.8	FALSE	FALSE	FALSE	NA			NA	S	TRUE
3290	B04	NA	SOB	14.9	FALSE	FALSE	FALSE	NA			NA	S	TRUE
3291	B04	NA	SOB	24.25	FALSE	FALSE	FALSE	NA			NA	S	TRUE
3292	B04	NA	SOB	23.86	FALSE	FALSE	FALSE	NA			NA	S	TRUE
3293	B04	NA	SOB	21.47	FALSE	FALSE	FALSE	NA			NA	S	TRUE
3294	B04	NA	SOB	15.41	FALSE	FALSE	FALSE	NA			NA	S	TRUE
3295	B04	NA	SOB	10.12	FALSE	FALSE	FALSE	NA			NA	S	TRUE
3296	B04	NA	SOB	16.32	FALSE	FALSE	FALSE	NA			NA	S	TRUE
3297	B04	NA	SOB	17.98	FALSE	FALSE	FALSE	NA			NA	S	TRUE
3298	B04	NA	SOB	15.36	FALSE	FALSE	FALSE	NA			NA	S	TRUE
3299	B04	NA	SOB	17.28	FALSE	FALSE	FALSE	NA			NA	S	TRUE
3300	B04	NA	SOB	23.74	FALSE	FALSE	FALSE	NA			NA	S	TRUE
3306	B04	NA	SOB	24.56	FALSE	FALSE	FALSE	NA			712	S	TRUE
3310	B05	NA	LOM	5.82	FALSE	FALSE	FALSE	NA			927	T	TRUE
3311	B05	NA	LOM	12.53	FALSE	FALSE	FALSE	NA			NA	T	TRUE
3312	B05	NA	LOM	13.8	FALSE	FALSE	FALSE	NA			NA	T	TRUE
3313	B05	NA	LOM	3.76	FALSE	FALSE	FALSE	NA			NA	T	TRUE
3314	B05	NA	LOM	13.88	FALSE	FALSE	FALSE	NA			NA	T	TRUE
3315	B05	NA	LOM	4.09	FALSE	FALSE	FALSE	NA			NA	T	TRUE
3316	B05	NA	LOM	11.66	FALSE	FALSE	FALSE	NA			NA	T	TRUE
3317	B05	NA	LOM	8.76	FALSE	FALSE	FALSE	NA			NA	T	TRUE
3318	B05	NA	LOM	2.33	FALSE	FALSE	FALSE	NA			NA	T	TRUE
3319	B05	NA	LOM	12.46	FALSE	FALSE	FALSE	NA			NA	T	TRUE
3320	B05	NA	LOM	8.24	FALSE	FALSE	FALSE	NA			NA	T	TRUE
3321	B05	NA	LOM	14.13	FALSE	FALSE	FALSE	NA			NA	T	TRUE
3322	B05	NA	LOM	11.91	FALSE	FALSE	FALSE	NA			NA	T	TRUE
3323	B05	NA	LOM	7.66	FALSE	FALSE	FALSE	NA			NA	T	TRUE
3324	B05	NA	LOM	5.62	FALSE	FALSE	FALSE	NA			NA	T	TRUE
3325	B05	NA	LOM	3.01	FALSE	FALSE	FALSE	NA			NA	T	TRUE
3326	B05	NA	LOM	2.33	FALSE	FALSE	FALSE	NA			NA	T	TRUE
3327	B05	NA	LOM	7.1	FALSE	FALSE	FALSE	NA			NA	T	TRUE
3328	B05	NA	LOM	14.07	FALSE	FALSE	FALSE	NA			NA	T	TRUE
3329	B05	NA	LOM	9.82	FALSE	FALSE	FALSE	NA			NA	T	TRUE
3330	B05	NA	LOM	11.81	FALSE	FALSE	FALSE	NA			NA	T	TRUE
3331	B05	NA	LOM	14.74	FALSE	FALSE	FALSE	NA			NA	T	TRUE
3332	B05	NA	LOM	8.77	FALSE	FALSE	FALSE	NA			NA	T	TRUE
3333	B05	NA	LOM	9.32	FALSE	FALSE	FALSE	NA			NA	T	TRUE
3334	B05	NA	LOM	8.97	FALSE	FALSE	FALSE	NA			NA	T	TRUE
3335	B05	NA	LOM	13.04	FALSE	FALSE	FALSE	NA			NA	T	TRUE
3336	B05	NA	LOM	10.18	FALSE	FALSE	FALSE	NA			NA	T	TRUE
3337	B05	NA	LOM	14.03	FALSE	FALSE	FALSE	NA			NA	T	TRUE
3338	B05	NA	LOM	13.54	FALSE	FALSE	FALSE	NA			NA	T	TRUE
3339	B05	NA	LOM	14.53	FALSE	FALSE	FALSE	NA			NA	T	TRUE
3340	B05	NA	LOM	9.82	FALSE	FALSE	FALSE	NA			NA	T	TRUE
3341	B05	NA	LOM	11.39	FALSE	FALSE	FALSE	NA			NA	T	TRUE
3342	B05	NA	LOM	13.37	FALSE	FALSE	FALSE	NA			NA	T	TRUE
3343	B05	NA	LOM	11.41	FALSE	FALSE	FALSE	NA			NA	T	TRUE
3344	B05	NA	LOM	7.66	FALSE	FALSE	FALSE	NA			NA	T	TRUE
3345	B05	NA	LOM	13.94	FALSE	FALSE	FALSE	NA			NA	T	TRUE
3346	B05	NA	LOM	7.48	FALSE	FALSE	FALSE	NA			NA	T	TRUE
3347	B05	NA	LOM	6.53	FALSE	FALSE	FALSE	NA			NA	T	TRUE
3348	B05	NA	LOM	5.54	FALSE	FALSE	FALSE	NA			NA	T	TRUE
3349	B05	NA	LOM	7.84	FALSE	FALSE	FALSE	NA			NA	T	TRUE
3350	B05	NA	LOM	4.97	FALSE	FALSE	FALSE	NA			NA	T	TRUE
3351	B05	NA	LOM	9.26	FALSE	FALSE	FALSE	NA			NA	T	TRUE
3352	B05	NA	LOM	21.78	FALSE	FALSE	FALSE	NA			NA	T	TRUE
3353	B05	NA	LOM	14.22	FALSE	FALSE	FALSE	NA			NA	T	TRUE
3354	B05	NA	LOM	7.98	FALSE	FALSE	FALSE	NA			NA	T	TRUE
3355	B05	NA	LOM	3.7	FALSE	FALSE	FALSE	NA			NA	T	TRUE
3356	B05	NA	LOM	14.55	FALSE	FALSE	FALSE	NA			NA	T	TRUE
3357	B05	NA	LOM	12.16	FALSE	FALSE	FALSE	NA			NA	T	TRUE
3358	B05	NA	LOM	12.34	FALSE	FALSE	FALSE	NA			NA	T	TRUE
3359	B05	NA	LOM	5.42	FALSE	FALSE	FALSE	NA			NA	T	TRUE
3360	B05	NA	LOM	3.71	FALSE	FALSE	FALSE	NA			NA	T	TRUE
3361	B05	NA	LOM	5.62	FALSE	FALSE	FALSE	NA			NA	T	TRUE
3362	B05	NA	LOM	5.85	FALSE	FALSE	FALSE	NA			NA	T	TRUE
3363	B05	NA	LOM	6.05	FALSE	FALSE	FALSE	NA			NA	T	TRUE
3364	B05	NA	LOM	4.78	FALSE	FALSE	FALSE	NA			NA	T	TRUE
3365	B05	NA	LOM	5.02	FALSE	FALSE	FALSE	NA			NA	T	TRUE
3366	B05	NA	LOM	6.69	FALSE	FALSE	FALSE	NA			NA	T	TRUE
3367	B05	NA	LOM	6.62	FALSE	FALSE	FALSE	NA			NA	T	TRUE
3368	B05	NA	LOM	6.45	FALSE	FALSE	FALSE	NA			NA	T	TRUE
3369	B05	NA	LOM	7.14	FALSE	FALSE	FALSE	NA			NA	T	TRUE
3370	B05	NA	LOM	5.08	FALSE	FALSE	FALSE	NA			NA	T	TRUE
3371	B05	NA	LOM	5.23	FALSE	FALSE	FALSE	NA			NA	T	TRUE
3372	B05	NA	LOM	8.76	FALSE	FALSE	FALSE	NA			NA	T	TRUE
3373	B05	NA	LOM	10.47	FALSE	FALSE	FALSE	NA			NA	T	TRUE
3374	B05	NA	LOM	9.15	FALSE	FALSE	FALSE	NA			NA	T	TRUE
3375	B05	NA	LOM	7.31	FALSE	FALSE	FALSE	NA			NA	T	TRUE
3376	B05	NA	LOM	4.26	FALSE	FALSE	FALSE	NA			NA	T	TRUE
3377	B05	NA	LOM	3.14	FALSE	FALSE	FALSE	NA			NA	T	TRUE
3378	B05	NA	LOM	8.07	FALSE	FALSE	FALSE	NA			NA	T	TRUE
3379	B05	NA	LOM	5.17	FALSE	FALSE	FALSE	NA			NA	T	TRUE
3380	B05	NA	LOM	5.14	FALSE	FALSE	FALSE	NA			NA	T	TRUE
3381	B05	NA	LOM	5.35	FALSE	FALSE	FALSE	NA			NA	T	TRUE
3382	B05	NA	LOM	29.3	FALSE	FALSE	FALSE	NA			NA	T	TRUE
3383	B05	NA	LOM	29.62	FALSE	FALSE	FALSE	NA			NA	T	TRUE
3384	B05	NA	LOM	32.21	FALSE	FALSE	FALSE	NA			NA	T	TRUE
3385	B05	NA	LOM	13.25	FALSE	FALSE	FALSE	NA			NA	T	TRUE
3386	B05	NA	LOM	22.78	FALSE	FALSE	FALSE	NA			NA	T	TRUE
3387	B05	NA	LOM	40.71	FALSE	FALSE	FALSE	NA			NA	T	TRUE
3388	B05	NA	LOM	54	FALSE	FALSE	FALSE	NA			NA	T	TRUE
3389	B05	NA	LOM	57.91	FALSE	FALSE	FALSE	NA			NA	T	TRUE
3390	B05	NA	LOM	36.24	FALSE	FALSE	FALSE	NA			NA	T	TRUE
3391	B05	NA	LOM	31.01	FALSE	FALSE	FALSE	NA			NA	T	TRUE
3392	B05	NA	LOM	32.09	FALSE	FALSE	FALSE	NA			NA	T	TRUE
3393	B05	NA	LOM	37.79	FALSE	FALSE	FALSE	NA			NA	T	TRUE
3394	B05	NA	LOM	36.14	FALSE	FALSE	FALSE	NA			NA	T	TRUE
3395	B05	NA	LOM	23.9	FALSE	FALSE	FALSE	NA			NA	T	TRUE
3396	B05	NA	LOM	43.27	FALSE	FALSE	FALSE	NA			NA	T	TRUE
3397	B05	NA	LOM	26.95	FALSE	FALSE	FALSE	NA			NA	T	TRUE
3398	B05	NA	LOM	31	FALSE	FALSE	FALSE	NA			NA	T	TRUE
3399	B05	NA	LOM	31.6	FALSE	FALSE	FALSE	NA			NA	T	TRUE
3400	B05	NA	LOM	25.35	FALSE	FALSE	FALSE	NA			NA	T	TRUE
3401	B05	NA	LOM	25.42	FALSE	FALSE	FALSE	NA			NA	T	TRUE
3402	B05	NA	LOM	22.35	FALSE	FALSE	FALSE	NA			NA	T	TRUE
3403	B05	NA	LOM	25.36	FALSE	FALSE	FALSE	NA			NA	T	TRUE
3404	B05	NA	LOM	23.65	FALSE	FALSE	FALSE	NA			NA	T	TRUE
3405	B05	NA	LOM	19.37	FALSE	FALSE	FALSE	NA			NA	T	TRUE
3406	B05	NA	LOM	29.78	FALSE	FALSE	FALSE	NA			NA	T	TRUE
3407	B05	NA	LOM	20.54	FALSE	FALSE	FALSE	NA			NA	T	TRUE
3408	B05	NA	LOM	20.77	FALSE	FALSE	FALSE	NA			NA	T	TRUE
3409	B05	NA	LOM	25.92	FALSE	FALSE	FALSE	NA			NA	T	TRUE
3410	B05	NA	LOM	26.36	FALSE	FALSE	FALSE	NA			NA	T	TRUE
3411	B05	NA	LOM	21.63	FALSE	FALSE	FALSE	NA			NA	T	TRUE
3412	B05	NA	LOM	19	FALSE	FALSE	FALSE	NA			NA	T	TRUE
3413	B05	NA	LOM	21.19	FALSE	FALSE	FALSE	NA			NA	T	TRUE
3414	B05	NA	LOM	16.65	FALSE	FALSE	FALSE	NA			NA	T	TRUE
3415	B05	NA	LOM	17.4	FALSE	FALSE	FALSE	NA			NA	T	TRUE
3416	B05	NA	LOM	17.34	FALSE	FALSE	FALSE	NA			NA	T	TRUE
3417	B05	NA	LOM	15.49	FALSE	FALSE	FALSE	NA			NA	T	TRUE
3418	B05	NA	LOM	17.3	FALSE	FALSE	FALSE	NA			NA	T	TRUE
3419	B05	NA	LOM	17.97	FALSE	FALSE	FALSE	NA			NA	T	TRUE
3420	B05	NA	LOM	21.67	FALSE	FALSE	FALSE	NA			NA	T	TRUE
3421	B05	NA	LOM	21.19	FALSE	FALSE	FALSE	NA			NA	T	TRUE
3422	B05	NA	LOM	18.16	FALSE	FALSE	FALSE	NA			NA	T	TRUE
3423	B05	NA	LOM	16.92	FALSE	FALSE	FALSE	NA			NA	T	TRUE
3425	B06	NA	CC	7.23	FALSE	FALSE	FALSE	NA			NA	T	FALSE
3426	B06	NA	CC	6.4	FALSE	FALSE	FALSE	NA			NA	T	FALSE
3427	B06	NA	CC	3.13	FALSE	FALSE	FALSE	NA			NA	T	FALSE
3428	B06	NA	CC	7.58	FALSE	FALSE	FALSE	NA			NA	T	FALSE
3429	B06	NA	CC	4.41	FALSE	FALSE	FALSE	NA			NA	T	FALSE
3430	B06	NA	CC	3.97	FALSE	FALSE	FALSE	NA			NA	T	FALSE
3431	B06	NA	CC	23.1	FALSE	FALSE	FALSE	NA			NA	T	FALSE
3432	B06	NA	CC	5.88	FALSE	FALSE	FALSE	NA			NA	T	FALSE
3433	B06	NA	CC	3.09	FALSE	FALSE	FALSE	NA			NA	T	FALSE
3434	B06	NA	CC	36.05	FALSE	FALSE	FALSE	NA			NA	T	FALSE
3435	B06	NA	CC	12.24	FALSE	FALSE	FALSE	NA			NA	T	FALSE
3436	B06	NA	CC	57.31	FALSE	FALSE	FALSE	NA			NA	T	FALSE
3437	B06	NA	CC	69.75	FALSE	FALSE	FALSE	NA			NA	T	FALSE
3438	B06	NA	CC	50.95	FALSE	FALSE	FALSE	NA			NA	T	FALSE
3439	B06	NA	CC	58.75	FALSE	FALSE	FALSE	NA			NA	T	FALSE
3440	B06	NA	CC	41.34	FALSE	FALSE	FALSE	NA			NA	T	FALSE
3441	B06	NA	CC	34.17	FALSE	FALSE	FALSE	NA			NA	T	FALSE
3442	B06	NA	CC	23.93	FALSE	FALSE	FALSE	NA			NA	T	FALSE
3443	B06	NA	CC	31.6	FALSE	FALSE	FALSE	NA			NA	T	FALSE
3444	B06	NA	CC	30.5	FALSE	FALSE	FALSE	NA			NA	T	FALSE
3445	B06	NA	CC	33.53	FALSE	FALSE	FALSE	NA			NA	T	FALSE
3446	B06	NA	CC	29.46	FALSE	FALSE	FALSE	NA			NA	T	FALSE
3447	B06	NA	CC	29.01	FALSE	FALSE	FALSE	NA			NA	T	FALSE
3448	B06	NA	CC	25.41	FALSE	FALSE	FALSE	NA			NA	T	FALSE
3449	B06	NA	CC	27.74	FALSE	FALSE	FALSE	NA			NA	T	FALSE
3450	B06	NA	CC	31.73	FALSE	FALSE	FALSE	NA			NA	T	FALSE
3451	B06	NA	CC	21.56	FALSE	FALSE	FALSE	NA			NA	T	FALSE
3452	B06	NA	CC	28.27	FALSE	FALSE	FALSE	NA			NA	T	FALSE
3453	B06	NA	CC	28.24	FALSE	FALSE	FALSE	NA			NA	T	FALSE
3454	B06	NA	CC	29.96	FALSE	FALSE	FALSE	NA			NA	T	FALSE
3455	B06	NA	CC	26.53	FALSE	FALSE	FALSE	NA			NA	T	FALSE
3456	B06	NA	CC	34.35	FALSE	FALSE	FALSE	NA			NA	T	FALSE
3457	B06	NA	CC	28.45	FALSE	FALSE	FALSE	NA			NA	T	FALSE
3458	B06	NA	CC	24.56	FALSE	FALSE	FALSE	NA			NA	T	FALSE
3459	B06	NA	CC	20.55	FALSE	FALSE	FALSE	NA			NA	T	FALSE
3460	B06	NA	CC	19.67	FALSE	FALSE	FALSE	NA			NA	T	FALSE
3461	B06	NA	CC	31.4	FALSE	FALSE	FALSE	NA			NA	T	FALSE
3462	B06	NA	CC	26.99	FALSE	FALSE	FALSE	NA			NA	T	FALSE
3463	B06	NA	CC	24.07	FALSE	FALSE	FALSE	NA			NA	T	FALSE
3464	B06	NA	CC	28.58	FALSE	FALSE	FALSE	NA			NA	T	FALSE
3465	B06	NA	CC	20.13	FALSE	FALSE	FALSE	NA			NA	T	FALSE
3466	B06	NA	CC	22.03	FALSE	FALSE	FALSE	NA			NA	T	FALSE
3467	B06	NA	CC	16.48	FALSE	FALSE	FALSE	NA			NA	T	FALSE
3468	B06	NA	CC	18.74	FALSE	FALSE	FALSE	NA			NA	T	FALSE
3469	B06	NA	CC	26.46	FALSE	FALSE	FALSE	NA			NA	T	FALSE
3470	B06	NA	CC	24.71	FALSE	FALSE	FALSE	NA			NA	T	FALSE
3471	B06	NA	CC	23.28	FALSE	FALSE	FALSE	NA			NA	T	FALSE
3472	B06	NA	CC	25.37	FALSE	FALSE	FALSE	NA			NA	T	FALSE
3473	B06	NA	CC	16.76	FALSE	FALSE	FALSE	NA			NA	T	FALSE
3474	B06	NA	CC	18.81	FALSE	FALSE	FALSE	NA			NA	T	FALSE
3475	B06	NA	CC	17.59	FALSE	FALSE	FALSE	NA			NA	T	FALSE
3476	B06	NA	CC	23.03	FALSE	FALSE	FALSE	NA			NA	T	FALSE
3477	B06	NA	CC	16.78	FALSE	FALSE	FALSE	NA			NA	T	FALSE
3478	B06	NA	CC	23.04	FALSE	FALSE	FALSE	NA			NA	T	FALSE
3479	B06	NA	CC	17.55	FALSE	FALSE	FALSE	NA			NA	T	FALSE
3480	B06	NA	CC	16.69	FALSE	FALSE	FALSE	NA			NA	T	FALSE
3481	B06	NA	CC	7.9	FALSE	FALSE	FALSE	NA			NA	T	FALSE
3482	B06	NA	CC	4.83	FALSE	FALSE	FALSE	NA			NA	T	FALSE
3483	B06	NA	CC	7.22	FALSE	FALSE	FALSE	NA			NA	T	FALSE
3484	B06	NA	CC	4.13	FALSE	FALSE	FALSE	NA			NA	T	FALSE
3485	B06	NA	CC	9.95	FALSE	FALSE	FALSE	NA			NA	T	FALSE
3486	B06	NA	CC	14.93	FALSE	FALSE	FALSE	NA			NA	T	FALSE
3487	B06	NA	CC	6.23	FALSE	FALSE	FALSE	NA			NA	T	FALSE
3488	B06	NA	CC	12.38	FALSE	FALSE	FALSE	NA			NA	T	FALSE
3489	B06	NA	CC	10.84	FALSE	FALSE	FALSE	NA			NA	T	FALSE
3490	B06	NA	CC	18.13	FALSE	FALSE	FALSE	NA			NA	T	FALSE
3491	B06	NA	CC	16.44	FALSE	FALSE	FALSE	NA			NA	T	FALSE
3492	B06	NA	CC	11.74	FALSE	FALSE	FALSE	NA			NA	T	FALSE
3493	B06	NA	CC	18.8	FALSE	FALSE	FALSE	NA			NA	T	FALSE
3494	B06	NA	CC	14.54	FALSE	FALSE	FALSE	NA			NA	T	FALSE
3495	B06	NA	CC	6.08	FALSE	FALSE	FALSE	NA			NA	T	FALSE
3496	B06	NA	CC	15.19	FALSE	FALSE	FALSE	NA			NA	T	FALSE
3497	B06	NA	CC	11.29	FALSE	FALSE	FALSE	NA			NA	T	FALSE
3498	B06	NA	CC	6.28	FALSE	FALSE	FALSE	NA			NA	T	FALSE
3499	B06	NA	CC	18.61	FALSE	FALSE	FALSE	NA			NA	T	FALSE
3500	B06	NA	CC	12.58	FALSE	FALSE	FALSE	NA			NA	T	FALSE
3501	B06	NA	CC	11.13	FALSE	FALSE	FALSE	NA			NA	T	FALSE
3502	B06	NA	CC	11.68	FALSE	FALSE	FALSE	NA			NA	T	FALSE
3503	B06	NA	CC	5.3	FALSE	FALSE	FALSE	NA			NA	T	FALSE
3504	B06	NA	CC	6.21	FALSE	FALSE	FALSE	NA			NA	T	FALSE
3505	B06	NA	CC	9.98	FALSE	FALSE	FALSE	NA			NA	T	FALSE
3506	B06	NA	CC	7.38	FALSE	FALSE	FALSE	NA			NA	T	FALSE
3507	B06	NA	CC	2.62	FALSE	FALSE	FALSE	NA			NA	T	FALSE
3508	B06	NA	CC	12.18	FALSE	FALSE	FALSE	NA			NA	T	FALSE
3509	B06	NA	CC	12.17	FALSE	FALSE	FALSE	NA			NA	T	FALSE
3510	B06	NA	CC	9.2	FALSE	FALSE	FALSE	NA			NA	T	FALSE
3511	B06	NA	CC	18.02	FALSE	FALSE	FALSE	NA			NA	T	FALSE
3512	B06	NA	CC	16.03	FALSE	FALSE	FALSE	NA			NA	T	FALSE
3513	B06	NA	CC	15.02	FALSE	FALSE	FALSE	NA			NA	T	FALSE
3514	B06	NA	CC	6.93	FALSE	FALSE	FALSE	NA			NA	T	FALSE
3515	B06	NA	CC	5.69	FALSE	FALSE	FALSE	NA			NA	T	FALSE
3516	B06	NA	CC	12.23	FALSE	FALSE	FALSE	NA			NA	T	FALSE
3517	B06	NA	CC	11.68	FALSE	FALSE	FALSE	NA			NA	T	FALSE
3518	B06	NA	CC	8.6	FALSE	FALSE	FALSE	NA			NA	T	FALSE
3519	B06	NA	CC	11.14	FALSE	FALSE	FALSE	NA			NA	T	FALSE
3520	B06	NA	CC	9.12	FALSE	FALSE	FALSE	NA			NA	T	FALSE
3521	B06	NA	CC	9.9	FALSE	FALSE	FALSE	NA			NA	T	FALSE
3522	B06	NA	CC	8.92	FALSE	FALSE	FALSE	NA			NA	T	FALSE
3523	B06	NA	CC	13.13	FALSE	FALSE	FALSE	NA			NA	T	FALSE
3524	B06	NA	CC	9.1	FALSE	FALSE	FALSE	NA			NA	T	FALSE
3525	B06	NA	CC	7.93	FALSE	FALSE	FALSE	NA			NA	T	FALSE
3526	B06	NA	CC	12.28	FALSE	FALSE	FALSE	NA			NA	T	FALSE
3527	B06	NA	CC	8.76	FALSE	FALSE	FALSE	NA			712	T	FALSE
3528	B07	NA	SOB	43.77	FALSE	FALSE	FALSE	NA			631	U	TRUE
3529	B07	NA	SOB	42.95	FALSE	FALSE	FALSE	NA			NA	U	TRUE
3530	B07	NA	SOB	62.39	FALSE	FALSE	FALSE	NA			NA	U	TRUE
3531	B07	NA	SOB	57.83	FALSE	FALSE	FALSE	NA			NA	U	TRUE
3532	B07	NA	SOB	51.58	FALSE	FALSE	FALSE	NA			NA	U	TRUE
3533	B07	NA	SOB	38.11	FALSE	FALSE	FALSE	NA			NA	U	TRUE
3534	B07	NA	SOB	48.41	FALSE	FALSE	FALSE	NA			NA	U	TRUE
3535	B07	NA	SOB	41.52	FALSE	FALSE	FALSE	NA			NA	U	TRUE
3536	B07	NA	SOB	27.36	FALSE	FALSE	FALSE	NA			NA	U	TRUE
3537	B07	NA	SOB	27.95	FALSE	FALSE	FALSE	NA			NA	U	TRUE
3538	B07	NA	SOB	22.24	FALSE	FALSE	FALSE	NA			NA	U	TRUE
3539	B07	NA	SOB	26.95	FALSE	FALSE	FALSE	NA			NA	U	TRUE
3540	B07	NA	SOB	20.34	FALSE	FALSE	FALSE	NA			NA	U	TRUE
3541	B07	NA	SOB	26.57	FALSE	FALSE	FALSE	NA			NA	U	TRUE
3542	B07	NA	SOB	26.87	FALSE	FALSE	FALSE	NA			NA	U	TRUE
3543	B07	NA	SOB	27.47	FALSE	FALSE	FALSE	NA			NA	U	TRUE
3544	B07	NA	SOB	25.7	FALSE	FALSE	FALSE	NA			NA	U	TRUE
3545	B07	NA	SOB	24.05	FALSE	FALSE	FALSE	NA			NA	U	TRUE
3546	B07	NA	SOB	23.92	FALSE	FALSE	FALSE	NA			NA	U	TRUE
3547	B07	NA	SOB	26.37	FALSE	FALSE	FALSE	NA			NA	U	TRUE
3548	B07	NA	SOB	20.68	FALSE	FALSE	FALSE	NA			NA	U	TRUE
3549	B07	NA	SOB	20.28	FALSE	FALSE	FALSE	NA			NA	U	TRUE
3550	B07	NA	SOB	17.18	FALSE	FALSE	FALSE	NA			NA	U	TRUE
3551	B07	NA	SOB	20.97	FALSE	FALSE	FALSE	NA			NA	U	TRUE
3552	B07	NA	SOB	19.62	FALSE	FALSE	FALSE	NA			NA	U	TRUE
3553	B07	NA	SOB	19.32	FALSE	FALSE	FALSE	NA			NA	U	TRUE
3554	B07	NA	SOB	22.11	FALSE	FALSE	FALSE	NA			NA	U	TRUE
3555	B07	NA	SOB	17.63	FALSE	FALSE	FALSE	NA			NA	U	TRUE
3556	B07	NA	SOB	29.66	FALSE	FALSE	FALSE	NA			NA	U	TRUE
3557	B07	NA	SOB	25.1	FALSE	FALSE	FALSE	NA			NA	U	TRUE
3558	B07	NA	SOB	21.51	FALSE	FALSE	FALSE	NA			NA	U	TRUE
3559	B07	NA	SOB	16.89	FALSE	FALSE	FALSE	NA			NA	U	TRUE
3560	B07	NA	SOB	26.42	FALSE	FALSE	FALSE	NA			NA	U	TRUE
3561	B07	NA	SOB	14.05	FALSE	FALSE	FALSE	NA			NA	U	TRUE
3562	B07	NA	SOB	16.39	FALSE	FALSE	FALSE	NA			NA	U	TRUE
3563	B07	NA	SOB	16.47	FALSE	FALSE	FALSE	NA			NA	U	TRUE
3564	B07	NA	SOB	15.78	FALSE	FALSE	FALSE	NA			NA	U	TRUE
3565	B07	NA	SOB	17.56	FALSE	FALSE	FALSE	NA			NA	U	TRUE
3566	B07	NA	SOB	21.77	FALSE	FALSE	FALSE	NA			NA	U	TRUE
3567	B07	NA	SOB	15.42	FALSE	FALSE	FALSE	NA			NA	U	TRUE
3568	B07	NA	SOB	15.94	FALSE	FALSE	FALSE	NA			NA	U	TRUE
3569	B07	NA	SOB	15.11	FALSE	FALSE	FALSE	NA			NA	U	TRUE
3570	B07	NA	SOB	16.77	FALSE	FALSE	FALSE	NA			NA	U	TRUE
3571	B07	NA	SOB	12.43	FALSE	FALSE	FALSE	NA			NA	U	TRUE
3572	B07	NA	SOB	14.37	FALSE	FALSE	FALSE	NA			NA	U	TRUE
3573	B07	NA	SOB	14.77	FALSE	FALSE	FALSE	NA			NA	U	TRUE
3574	B07	NA	SOB	13.95	FALSE	FALSE	FALSE	NA			NA	U	TRUE
3575	B07	NA	SOB	12.07	FALSE	FALSE	FALSE	NA			NA	U	TRUE
3576	B07	NA	SOB	14.64	FALSE	FALSE	FALSE	NA			NA	U	TRUE
3577	B07	NA	SOB	11.34	FALSE	FALSE	FALSE	NA			NA	U	TRUE
3578	B07	NA	SOB	14.62	FALSE	FALSE	FALSE	NA			NA	U	TRUE
3579	B07	NA	SOB	12.55	FALSE	FALSE	FALSE	NA			NA	U	TRUE
3580	B07	NA	SOB	12.18	FALSE	FALSE	FALSE	NA			NA	U	TRUE
3581	B07	NA	SOB	13.1	FALSE	FALSE	FALSE	NA			NA	U	TRUE
3582	B07	NA	SOB	12.53	FALSE	FALSE	FALSE	NA			NA	U	TRUE
3583	B07	NA	SOB	13.16	FALSE	FALSE	FALSE	NA			NA	U	TRUE
3584	B07	NA	SOB	13.06	FALSE	FALSE	FALSE	NA			NA	U	TRUE
3585	B07	NA	SOB	10.02	FALSE	FALSE	FALSE	NA			NA	U	TRUE
3586	B07	NA	SOB	14.38	FALSE	FALSE	FALSE	NA			NA	U	TRUE
3587	B07	NA	SOB	9.84	FALSE	FALSE	FALSE	NA			NA	U	TRUE
3588	B07	NA	SOB	13.79	FALSE	FALSE	FALSE	NA			NA	U	TRUE
3589	B07	NA	SOB	9.73	FALSE	FALSE	FALSE	NA			NA	U	TRUE
3590	B07	NA	SOB	10.97	FALSE	FALSE	FALSE	NA			NA	U	TRUE
3591	B07	NA	SOB	10.81	FALSE	FALSE	FALSE	NA			NA	U	TRUE
3592	B07	NA	SOB	12.28	FALSE	FALSE	FALSE	NA			NA	U	TRUE
3593	B07	NA	SOB	10.78	FALSE	FALSE	FALSE	NA			NA	U	TRUE
3594	B07	NA	SOB	8.88	FALSE	FALSE	FALSE	NA			NA	U	TRUE
3595	B07	NA	SOB	11.3	FALSE	FALSE	FALSE	NA			NA	U	TRUE
3596	B07	NA	SOB	8.59	FALSE	FALSE	FALSE	NA			NA	U	TRUE
3597	B07	NA	SOB	7.87	FALSE	FALSE	FALSE	NA			NA	U	TRUE
3598	B07	NA	SOB	6.82	FALSE	FALSE	FALSE	NA			NA	U	TRUE
3599	B07	NA	SOB	7.17	FALSE	FALSE	FALSE	NA			NA	U	TRUE
3600	B07	NA	SOB	9.75	FALSE	FALSE	FALSE	NA			NA	U	TRUE
3601	B07	NA	SOB	6.94	FALSE	FALSE	FALSE	NA			NA	U	TRUE
3602	B07	NA	SOB	8.07	FALSE	FALSE	FALSE	NA			NA	U	TRUE
3603	B07	NA	SOB	5.37	FALSE	FALSE	FALSE	NA			NA	U	TRUE
3604	B07	NA	SOB	8.81	FALSE	FALSE	FALSE	NA			NA	U	TRUE
3605	B07	NA	SOB	6.56	FALSE	FALSE	FALSE	NA			NA	U	TRUE
3606	B07	NA	SOB	6.3	FALSE	FALSE	FALSE	NA			NA	U	TRUE
3607	B07	NA	SOB	6.32	FALSE	FALSE	FALSE	NA			NA	U	TRUE
3608	B07	NA	SOB	6.57	FALSE	FALSE	FALSE	NA			NA	U	TRUE
3609	B07	NA	SOB	7.41	FALSE	FALSE	FALSE	NA			NA	U	TRUE
3610	B07	NA	SOB	3.08	FALSE	FALSE	FALSE	NA			NA	U	TRUE
3611	B07	NA	SOB	4.52	FALSE	FALSE	FALSE	NA			NA	U	TRUE
3612	B07	NA	SOB	5.84	FALSE	FALSE	FALSE	NA			NA	U	TRUE
3613	B07	NA	SOB	5.64	FALSE	FALSE	FALSE	NA			NA	U	TRUE
3614	B07	NA	SOB	6.05	FALSE	FALSE	FALSE	NA			NA	U	TRUE
3615	B07	NA	SOB	5.83	FALSE	FALSE	FALSE	NA			NA	U	TRUE
3616	B07	NA	SOB	5.5	FALSE	FALSE	FALSE	NA			NA	U	TRUE
3617	B07	NA	SOB	4.61	FALSE	FALSE	FALSE	NA			NA	U	TRUE
3618	B07	NA	SOB	5.24	FALSE	FALSE	FALSE	NA			NA	U	TRUE
3619	B07	NA	SOB	3.77	FALSE	FALSE	FALSE	NA			NA	U	TRUE
3620	B07	NA	SOB	3.08	FALSE	FALSE	FALSE	NA			NA	U	TRUE
3621	B07	NA	SOB	5.49	FALSE	FALSE	FALSE	NA			NA	U	TRUE
3622	B07	NA	SOB	4.65	FALSE	FALSE	FALSE	NA			NA	U	TRUE
3623	B07	NA	SOB	3.63	FALSE	FALSE	FALSE	NA			NA	U	TRUE
3624	B07	NA	SOB	4.68	FALSE	FALSE	FALSE	NA			NA	U	TRUE
3625	B07	NA	SOB	3.52	FALSE	FALSE	FALSE	NA			NA	U	TRUE
3626	B07	NA	SOB	2.97	FALSE	FALSE	FALSE	NA			NA	U	TRUE
3627	B07	NA	SOB	2.33	FALSE	FALSE	FALSE	NA			NA	U	TRUE
3646	B08	NA	HOP	35.12	FALSE	FALSE	FALSE	NA			541	U	TRUE
3647	B08	NA	HOP	40.83	FALSE	FALSE	FALSE	NA			NA	U	TRUE
3648	B08	NA	HOP	50.17	FALSE	FALSE	FALSE	NA			NA	U	TRUE
3649	B08	NA	HOP	52.43	FALSE	FALSE	FALSE	NA			NA	U	TRUE
3650	B08	NA	HOP	68.19	FALSE	FALSE	FALSE	NA			NA	U	TRUE
3651	B08	NA	HOP	46.42	FALSE	FALSE	FALSE	NA			NA	U	TRUE
3652	B08	NA	HOP	33.38	FALSE	FALSE	FALSE	NA			NA	U	TRUE
3653	B08	NA	HOP	27.79	FALSE	FALSE	FALSE	NA			NA	U	TRUE
3654	B08	NA	HOP	23.56	FALSE	FALSE	FALSE	NA			NA	U	TRUE
3655	B08	NA	HOP	25.83	FALSE	FALSE	FALSE	NA			NA	U	TRUE
3656	B08	NA	HOP	20.24	FALSE	FALSE	FALSE	NA			NA	U	TRUE
3657	B08	NA	HOP	22.76	FALSE	FALSE	FALSE	NA			NA	U	TRUE
3658	B08	NA	HOP	20.07	FALSE	FALSE	FALSE	NA			NA	U	TRUE
3659	B08	NA	HOP	15.6	FALSE	FALSE	FALSE	NA			NA	U	TRUE
3660	B08	NA	HOP	22.28	FALSE	FALSE	FALSE	NA			NA	U	TRUE
3661	B08	NA	HOP	19.65	FALSE	FALSE	FALSE	NA			NA	U	TRUE
3662	B08	NA	HOP	19.52	FALSE	FALSE	FALSE	NA			NA	U	TRUE
3663	B08	NA	HOP	8.49	FALSE	FALSE	FALSE	NA			NA	U	TRUE
3664	B08	NA	HOP	14.56	FALSE	FALSE	FALSE	NA			NA	U	TRUE
3665	B08	NA	HOP	16.6	FALSE	FALSE	FALSE	NA			NA	U	TRUE
3666	B08	NA	HOP	18.44	FALSE	FALSE	FALSE	NA			NA	U	TRUE
3667	B08	NA	HOP	11.15	FALSE	FALSE	FALSE	NA			NA	U	TRUE
3668	B08	NA	HOP	10.09	FALSE	FALSE	FALSE	NA			NA	U	TRUE
3669	B08	NA	HOP	10.2	FALSE	FALSE	FALSE	NA			NA	U	TRUE
3670	B08	NA	HOP	8.62	FALSE	FALSE	FALSE	NA			NA	U	TRUE
3671	B08	NA	HOP	7.7	FALSE	FALSE	FALSE	NA			NA	U	TRUE
3672	B08	NA	HOP	33.8	FALSE	FALSE	FALSE	NA			NA	U	TRUE
3673	B08	NA	HOP	31.09	FALSE	FALSE	FALSE	NA			NA	U	TRUE
3674	B08	NA	HOP	16.88	FALSE	FALSE	FALSE	NA			NA	U	TRUE
3675	B08	NA	HOP	30.49	FALSE	FALSE	FALSE	NA			NA	U	TRUE
3676	B08	NA	HOP	38.72	FALSE	FALSE	FALSE	NA			NA	U	TRUE
3677	B08	NA	HOP	24.35	FALSE	FALSE	FALSE	NA			NA	U	TRUE
3678	B08	NA	HOP	28.16	FALSE	FALSE	FALSE	NA			NA	U	TRUE
3679	B08	NA	HOP	15.33	FALSE	FALSE	FALSE	NA			NA	U	TRUE
3680	B08	NA	HOP	24.02	FALSE	FALSE	FALSE	NA			NA	U	TRUE
3681	B08	NA	HOP	27.57	FALSE	FALSE	FALSE	NA			NA	U	TRUE
3682	B08	NA	HOP	18.05	FALSE	FALSE	FALSE	NA			NA	U	TRUE
3683	B08	NA	HOP	27.33	FALSE	FALSE	FALSE	NA			NA	U	TRUE
3684	B08	NA	HOP	23.09	FALSE	FALSE	FALSE	NA			NA	U	TRUE
3685	B08	NA	HOP	36.32	FALSE	FALSE	FALSE	NA			NA	U	TRUE
3686	B08	NA	HOP	20.16	FALSE	FALSE	FALSE	NA			NA	U	TRUE
3687	B08	NA	HOP	13.08	FALSE	FALSE	FALSE	NA			NA	U	TRUE
3688	B08	NA	HOP	16.86	FALSE	FALSE	FALSE	NA			NA	U	TRUE
3689	B08	NA	HOP	14.3	FALSE	FALSE	FALSE	NA			NA	U	TRUE
3690	B08	NA	HOP	14.83	FALSE	FALSE	FALSE	NA			NA	U	TRUE
3691	B08	NA	HOP	11.92	FALSE	FALSE	FALSE	NA			NA	U	TRUE
3692	B08	NA	HOP	14.32	FALSE	FALSE	FALSE	NA			NA	U	TRUE
3693	B08	NA	HOP	11.02	FALSE	FALSE	FALSE	NA			NA	U	TRUE
3694	B08	NA	HOP	15.21	FALSE	FALSE	FALSE	NA			NA	U	TRUE
3695	B08	NA	HOP	12.22	FALSE	FALSE	FALSE	NA			NA	U	TRUE
3696	B08	NA	HOP	11.8	FALSE	FALSE	FALSE	NA			NA	U	TRUE
3697	B08	NA	HOP	8.18	FALSE	FALSE	FALSE	NA			NA	U	TRUE
3698	B08	NA	HOP	10.32	FALSE	FALSE	FALSE	NA			NA	U	TRUE
3699	B08	NA	HOP	10.62	FALSE	FALSE	FALSE	NA			NA	U	TRUE
3700	B08	NA	HOP	10.08	FALSE	FALSE	FALSE	NA			NA	U	TRUE
3701	B08	NA	HOP	12.25	FALSE	FALSE	FALSE	NA			NA	U	TRUE
3702	B08	NA	HOP	11.75	FALSE	FALSE	FALSE	NA			NA	U	TRUE
3703	B08	NA	HOP	11.44	FALSE	FALSE	FALSE	NA			NA	U	TRUE
3704	B08	NA	HOP	18.28	FALSE	FALSE	FALSE	NA			NA	U	TRUE
3705	B08	NA	HOP	9.13	FALSE	FALSE	FALSE	NA			NA	U	TRUE
3706	B08	NA	HOP	10.74	FALSE	FALSE	FALSE	NA			NA	U	TRUE
3707	B08	NA	HOP	8.42	FALSE	FALSE	FALSE	NA			NA	U	TRUE
3708	B08	NA	HOP	7.17	FALSE	FALSE	FALSE	NA			NA	U	TRUE
3709	B08	NA	HOP	9.41	FALSE	FALSE	FALSE	NA			NA	U	TRUE
3710	B08	NA	HOP	6.73	FALSE	FALSE	FALSE	NA			NA	U	TRUE
3711	B08	NA	HOP	8.77	FALSE	FALSE	FALSE	NA			NA	U	TRUE
3712	B08	NA	HOP	7.23	FALSE	FALSE	FALSE	NA			NA	U	TRUE
3713	B08	NA	HOP	6.94	FALSE	FALSE	FALSE	NA			NA	U	TRUE
3714	B08	NA	HOP	14.32	FALSE	FALSE	FALSE	NA			NA	U	TRUE
3715	B08	NA	HOP	10.89	FALSE	FALSE	FALSE	NA			NA	U	TRUE
3716	B08	NA	HOP	9.54	FALSE	FALSE	FALSE	NA			NA	U	TRUE
3717	B08	NA	HOP	9.11	FALSE	FALSE	FALSE	NA			NA	U	TRUE
3718	B08	NA	HOP	9.4	FALSE	FALSE	FALSE	NA			NA	U	TRUE
3719	B08	NA	HOP	7.23	FALSE	FALSE	FALSE	NA			NA	U	TRUE
3720	B08	NA	HOP	8.42	FALSE	FALSE	FALSE	NA			NA	U	TRUE
3721	B08	NA	HOP	7.53	FALSE	FALSE	FALSE	NA			NA	U	TRUE
3722	B08	NA	HOP	7.16	FALSE	FALSE	FALSE	NA			NA	U	TRUE
3723	B08	NA	HOP	6.18	FALSE	FALSE	FALSE	NA			NA	U	TRUE
3724	B08	NA	HOP	5.28	FALSE	FALSE	FALSE	NA			NA	U	TRUE
3725	B08	NA	HOP	6.8	FALSE	FALSE	FALSE	NA			NA	U	TRUE
[truncated: 1,252 more rows]
